# Supplementary material for: Loss of a 20S Proteasome Activator in Saccharomyces cerevisiae Downregulates Genes Important for Genomic Integrity, Increases DNA Damage, and Selectively Sensitizes Cells to Agents With Diverse Mechanisms of Action
Source: G3 (Bethesda). 2012 Aug 1;2(8):943–59. doi: 10.1534/g3.112.003376 (PMC3411250; doi:10.1534/g3.112.003376)
Supplement: Supporting Information [file supp_2.8.943_TableS1.xls]

## Sheet: Sheet 1
TABLE S1
Microarray data
YORF	NAME	GWEIGHT	BLM10 251338411891_1 || BLM10WT Pooled Reference v CCM1 3-9-07 0.065	BLM10 251338411894_1 || BLM10WT Pooled Reference v CCM1 3-9-07 0.065 #2	blm10∆ 251338411891_2 || blm10del Pooled Reference v CCM2 3-9-07 0.064	blm10∆ 251338411894_2 || blm10del Pooled Reference v CCM2 3-9-07 0.064 #2
EWEIGHT			1	1	1	1
A_06_P6355	|| 15 || biological_process* || molecular_function || YOL161C || 1080624	1	2.19	1.5	2.46	1.64
A_06_P4350	|| 10 || biological_process* || hydrolase activity* || YJR107W || 1080625	1	0.72	0.89	0.81	0.86
A_06_P7031	MDL2 || 16 || transport* || nucleotide binding* || YPL270W || 1080626	1	-0.29	-0.34	0.08	-0.12
A_06_P3477	GND2 || 7 || pentose-phosphate shunt* || oxidoreductase activity* || YGR256W || 1080627	1	1.54	1.26	1.26	1.27
A_06_P2511	EUG1 || 4 || protein folding* || isomerase activity* || YDR518W || 1080628	1	0.42	0.27	0.85	0.76
A_06_P2222	RTN1 || 4 || biological_process || molecular_function || YDR233C || 1080629	1	1.81	1.55	1.61	1.52
A_06_P3673	SFB3 || 8 || transport* || molecular_function* || YHR098C || 1080630	1	-0.15	-0.03	0.06	-0.03
A_06_P2925	PTR3 || 6 || response to amino acid stimulus || molecular_function || YFR029W || 1080631	1	0.6	0.7	1.19	0.75
A_06_P1955	CDC13 || 4 || cell cycle* || DNA binding* || YDL220C || 1080633	1	0.34	0.44
A_06_P1986	NTH1 || 4 || metabolic process* || hydrolase activity* || YDR001C || 1080634	1	-0.18	-0.14	0.37	0.37
A_06_P5212	CST9 || 12 || response to DNA damage stimulus* || zinc ion binding* || YLR394W || 1080635	1	-0.86	-0.74
A_06_P3975	|| 9 || biological_process* || molecular_function || YIL176C || 1080636	1	0.94	0.58	0.87	0.37
A_06_P1699	PTC6 || 3 || mitochondrion degradation* || hydrolase activity* || YCR079W || 1080637	1	1.74	1.46	1.46	1.26
A_06_P1085	BDH2 || 1 || biological_process || metal ion binding* || YAL061W || 1080638	1	1.8	1.52	2.16	2.04
A_06_P6968	RKM1 || 16 || response to drug || transferase activity* || YPL208W || 1080639	1	-0.05	-0.26	-0.13	-0.26
A_06_P6837	ATP4 || 16 || transport* || hydrogen ion transmembrane transporter activity* || YPL078C || 1080640	1	-0.5	-0.53	-1.08	-1.13
A_06_P6055	WSC2 || 14 || cell wall organization and biogenesis* || transmembrane receptor activity || YNL283C || 1080641	1	-0.27	-0.47	-1.4	-1.32
A_06_P1095	|| 1 || || || YAL069W || 1080642	1	0.68
A_06_P4807	MHT1 || 12 || amino acid biosynthetic process* || transferase activity* || YLL062C || 1080643	1	0.7	0.4		-0.25
A_06_P6688	FRT1 || 15 || response to stress || molecular_function || YOR324C || 1080644	1	1.41	1.45	1.2	1.28
A_06_P1952	TIM22 || 4 || transport* || protein transporter activity || YDL217C || 1080645	1	-0.87	-1.07	-0.81	-0.86
A_06_P2802	ADK2 || 5 || nucleobase, nucleoside, nucleotide and nucleic acid metabolic process* || nucleotide binding* || YER170W || 1080646	1	-0.86	-1.28
A_06_P2370	LSM6 || 4 || rRNA processing* || RNA binding* || YDR378C || 1080647	1	0.04	-0.13	0.25	0.15
A_06_P1285	CHS2 || 2 || cytokinesis* || transferase activity* || YBR038W || 1080650	1	1.9	1.73	0.03	-0.06
A_06_P4311	RFC2 || 10 || cell cycle* || nucleotide binding* || YJR068W || 1080651	1	0.07	-0.2		0.04
A_06_P4764	KNS1 || 12 || protein amino acid phosphorylation || nucleotide binding* || YLL019C || 1080652	1	1.03	1.17	0.96	1
A_06_P5578	TIF34 || 13 || translation* || translation initiation factor activity || YMR146C || 1080654	1	-0.29	-0.57	-0.7	-0.83
A_06_P5776	MRP7 || 14 || translation || structural constituent of ribosome* || YNL005C || 1080655	1	-0.43	-0.25	-1.28	-1.26
A_06_P4230	NUC1 || 10 || ribosome biogenesis and assembly* || hydrolase activity* || YJL208C || 1080656	1	-1.48	-1.19	-2.02	-1.75
A_06_P3687	|| 8 || amino acid metabolic process* || catalytic activity* || YHR112C || 1080657	1	-0.67	-0.65	0.01	-0.12
A_06_P1627	|| 3 || || || YCR006C || 1080658	1	1.56	1.84		2.31
A_06_P1659	FEN1 || 3 || vesicle-mediated transport* || fatty acid elongase activity || YCR034W || 1080660	1	0.78	0.58	0.07	-0.03
A_06_P1421	PEX32 || 2 || peroxisome organization and biogenesis || molecular_function || YBR168W || 1080661	1	0.96	1.26	1.1	1.25
A_06_P3189	SEC15 || 7 || transport* || protein binding || YGL233W || 1080662	1	-0.01	0.18	0	0.15
A_06_P3230	NMA2 || 7 || biosynthetic process* || transferase activity* || YGR010W || 1080663	1	0.44	0.41		0.26
A_06_P2646	SRB4 || 5 || transcription* || RNA polymerase II transcription mediator activity || YER022W || 1080665	1	-0.08	-0.11	-0.04	-0.08
A_06_P2657	ZRG8 || 5 || biological_process || molecular_function || YER033C || 1080666	1	0.84	0.92	1.07	0.7
A_06_P1796	COX9 || 4 || mitochondrial electron transport, cytochrome c to oxygen || oxidoreductase activity* || YDL067C || 1080667	1	0.69	0.78	0.48	0.63
A_06_P4581	KKQ8 || 11 || biological_process* || nucleotide binding* || YKL168C || 1080668	1	0.48	0.81		0.9
A_06_P6133	MRPL50 || 14 || translation || structural constituent of ribosome || YNR022C || 1080669	1	-1	-0.71
A_06_P2212	CRF1 || 4 || transcription* || transcription repressor activity || YDR223W || 1080670	1	3.66	3.42		4.14
A_06_P7149	RPL11A || 16 || translation* || RNA binding* || YPR102C || 1080671	1	-1.2	-1.43	-1.19	-1.12
A_06_P2850	EPL1 || 6 || transcription* || H4/H2A histone acetyltransferase activity || YFL024C || 1080672	1	0.53	0.27	1.17	1.17
A_06_P2350	EAF1 || 4 || transcription* || molecular_function* || YDR359C || 1080673	1	0.81	0.49		1
A_06_P4194	CPS1 || 10 || proteolysis* || hydrolase activity* || YJL172W || 1080674	1	1.42	1.46	1.82	1.55
A_06_P2516	SPS1 || 4 || protein amino acid phosphorylation* || nucleotide binding* || YDR523C || 1080675	1	0.42	0.5		0.85
A_06_P5434	|| 13 || || || YMR007W || 1080676	1	0.05
A_06_P5404	BUL2 || 13 || ubiquitin cycle* || protein binding || YML111W || 1080677	1	0.15	0.23		0.23
A_06_P6076	YPT11 || 14 || transport* || nucleotide binding* || YNL304W || 1080678	1	0.63	0.7		0.2
A_06_P4914	|| 12 || || || YLR101C || 1080679	1	0.87	0.99
A_06_P4638	VPS1 || 11 || cell cycle* || nucleotide binding* || YKR001C || 1080680	1	-0.5	-0.25	-0.14	-0.17
A_06_P2816	|| 5 || biological_process* || molecular_function* || YER184C || 1080681	1	0.26	-0.1	0.92	0.52
A_06_P5719	CAT8 || 13 || transcription* || metal ion binding* || YMR280C || 1080682	1	2.14	1.9	1.89	1.8
A_06_P5255	|| 12 || biological_process || molecular_function || YLR437C || 1080683	1	0.8	0.44	0.88	0.46
A_06_P5761	DIA1 || 13 || pseudohyphal growth* || molecular_function || YMR316W || 1080684	1	-1.9	-1.94		-2
A_06_P1748	RPN4 || 4 || transcription* || zinc ion binding* || YDL020C || 1080685	1	-0.04	0.1	1.01	1.06
A_06_P2280	|| 4 || biological_process || molecular_function* || YDR291W || 1080686	1	-0.48	-0.44	-0.21	-0.09
A_06_P6147	|| 14 || biological_process || molecular_function || YNR034W-A || 1080687	1	2.86	2.98	3.31	3.37
A_06_P3121	CUP2 || 7 || transcription* || metal ion binding* || YGL166W || 1080688	1	-0.62	-1.05	-0.43	-0.6
A_06_P1637	|| 3 || ribosome biogenesis and assembly || molecular_function || YCR016W || 1080689	1	-2.6	-2.03	-2.53	-2.61
A_06_P6659	MBF1 || 15 || transcription* || DNA binding* || YOR298C-A || 1080690	1	-0.54	-0.69	0.98	1.08
A_06_P1772	MTF2 || 4 || translation* || RNA binding || YDL044C || 1080691	1	-0.58	-0.33	-0.74	-0.64
A_06_P4788	FPS1 || 12 || transport* || transporter activity* || YLL043W || 1080692	1	0.34	0.45	0.43	0.55
A_06_P5945	MDG1 || 14 || pheromone-dependent signal transduction during conjugation with cellular fusion || molecular_function || YNL173C || 1080693	1	0.93	0.94	-0.03	-0.08
A_06_P4664	BCH2 || 11 || transport* || molecular_function || YKR027W || 1080694	1	-0.25	0.09	0.75	0.57
A_06_P2897	YPI1 || 6 || protein amino acid dephosphorylation* || protein phosphatase inhibitor activity || YFR003C || 1080695	1	-1.07	-1.07	-1.22	-1.14
A_06_P6270	AVO1 || 15 || regulation of cell growth* || Ras GTPase binding || YOL078W || 1080696	1	0.72	0.66	0.59	1.04
A_06_P2951	HXK1 || 6 || glycolysis* || nucleotide binding* || YFR053C || 1080697	1	1.28	1.37	1.63	1.75
A_06_P7161	|| 16 || biological_process || molecular_function || YPR114W || 1080698	1	-0.34	-0.39	-0.55	-0.57
A_06_P1535	DUG2 || 2 || proteolysis* || hydrolase activity* || YBR281C || 1080700	1	-0.7	-0.51	-0.65	-0.35
A_06_P3469	SOL4 || 7 || pentose-phosphate shunt* || hydrolase activity* || YGR248W || 1080701	1	1.01	0.9	1.48	1.06
A_06_P2217	PCF11 || 4 || transcription* || RNA binding* || YDR228C || 1080702	1	0.32	0.42	0.58	0.32
A_06_P7122	OPY2 || 16 || cell cycle arrest in response to pheromone* || molecular_function || YPR075C || 1080703	1	-0.05	0.16	0.03	0.07
A_06_P2100	|| 4 || || || YDR112W || 1080704	1		0.56
A_06_P5565	|| 13 || mitochondrion organization and biogenesis* || molecular_function || YMR134W || 1080705	1	-0.62	-0.58		-1.62
A_06_P6121	CSE2 || 14 || transcription* || RNA polymerase II transcription mediator activity || YNR010W || 1080706	1	-0.35	-1.36		-0.7
A_06_P1652	RHB1 || 3 || small GTPase mediated signal transduction* || nucleotide binding* || YCR027C || 1080707	1	-0.02	0.02	-0.04	-0.11
A_06_P1383	CCZ1 || 2 || transport* || guanyl-nucleotide exchange factor activity || YBR131W || 1080708	1	0.1	0.02	0.17	0.27
A_06_P4444	UGP1 || 11 || metabolic process* || transferase activity* || YKL035W || 1080709	1	1.79	1.7	2.33	2.35
A_06_P6110	YRF1-6 || 14 || telomere maintenance via recombination || nucleotide binding* || YNL339C || 1080710	1	-0.55	0.18	-1.27	-0.86
A_06_P3770	|| 8 || biological_process || molecular_function || YHR192W || 1080711	1	0.78	0.54		0.56
A_06_P5843	RNH201 || 14 || DNA replication* || hydrolase activity* || YNL072W || 1080712	1	-0.17	-0.7		-1.06
A_06_P5775	HRB1 || 14 || poly(A)+ mRNA export from nucleus || nucleotide binding* || YNL004W || 1080713	1	-0.56	-0.53	-0.71	-0.79
A_06_P4255	TDH2 || 10 || glycolysis* || oxidoreductase activity* || YJR009C || 1080714	1	0.87	0.77	1.39	1.66
A_06_P4504	YJU3 || 11 || biological_process || serine hydrolase activity || YKL094W || 1080715	1	0.51	0.25	0.31	0.13
A_06_P6081	STB1 || 14 || G1/S transition of mitotic cell cycle || transcription activator activity || YNL309W || 1080716	1	-0.68	-0.77		-0.43
A_06_P2755	GLO3 || 5 || transport* || metal ion binding* || YER122C || 1080717	1	-1.02	-0.58	-0.96	-0.71
A_06_P3009	ERV14 || 7 || ER to Golgi vesicle-mediated transport* || molecular_function || YGL054C || 1080718	1	-0.34	-0.1	0.43	0.26
A_06_P4891	SIC1 || 12 || G1/S transition of mitotic cell cycle* || cyclin-dependent protein kinase inhibitor activity || YLR079W || 1080719	1	1.37	1.4	0.12	-0.02
A_06_P1025	VPS8 || 1 || transport* || molecular_function* || YAL002W || 1080720	1	0.93	1.05	1	1.23
A_06_P1254	DSF2 || 2 || biological_process || molecular_function* || YBR007C || 1080721	1	-0.6	-0.93
A_06_P7231	DPM1 || 16 || protein amino acid N-linked glycosylation* || transferase activity* || YPR183W || 1080722	1	2.13	1.6	1.32	1.28
A_06_P3139	STR3 || 7 || amino acid biosynthetic process* || catalytic activity* || YGL184C || 1080723	1	-0.9	-0.72	0.23	0.41
A_06_P1517	SHM1 || 2 || one-carbon compound metabolic process* || transferase activity* || YBR263W || 1080724	1	-0.8	-0.72	-0.7	-0.7
A_06_P6119	LRO1 || 14 || lipid metabolic process* || transferase activity* || YNR008W || 1080725	1	-0.42	-0.39	-0.76	-0.41
A_06_P6719	GDS1 || 15 || aerobic respiration || molecular_function || YOR355W || 1080726	1	-0.44	-0.17	1.31	1.63
A_06_P5279	|| 12 || biological_process || molecular_function* || YLR460C || 1080727	1	-0.68	-1
A_06_P6886	HHO1 || 16 || regulation of transcription, DNA-dependent* || DNA binding || YPL127C || 1080728	1	-0.35	-0.7	-1.65	-1.64
A_06_P2638	FAA2 || 5 || metabolic process* || catalytic activity* || YER015W || 1080729	1	3.58	3.53	3.82	3.93
A_06_P5436	ADI1 || 13 || amino acid biosynthetic process* || metal ion binding* || YMR009W || 1080730	1	1.53	1.44	0.46	0.43
A_06_P1822	SRP14 || 4 || protein targeting* || RNA binding* || YDL092W || 1080731	1	-0.42	-0.48		-0.14
A_06_P6841	MOT1 || 16 || transcription* || nucleotide binding* || YPL082C || 1080732	1	0.1	0.09	0.73	0.74
A_06_P2917	ROG3 || 6 || biological_process || molecular_function || YFR022W || 1080733	1	1.13	0.81		1.48
A_06_P6109	|| 14 || || || YNL337W || 1080734	1	0.58	-0.4
A_06_P4293	ISY1 || 10 || mRNA processing* || RNA splicing factor activity, transesterification mechanism || YJR050W || 1080736	1	0.25	0.1	0.23	-0.05
A_06_P2857	HAC1 || 6 || transcription* || DNA binding* || YFL031W || 1080737	1	-0.63	-0.16	-0.99	-0.17
A_06_P5674	RNA1 || 13 || protein import into nucleus* || GTPase activator activity* || YMR235C || 1080738	1	-1.03	-0.81	-1.11	-0.98
A_06_P6363	YSP3 || 15 || telomere maintenance* || hydrolase activity* || YOR003W || 1080739	1	1.09	0.93	0.97	0.83
A_06_P2404	DFM1 || 4 || unfolded protein response* || molecular_function || YDR411C || 1080740	1	0.95	0.76	1.36	1.05
A_06_P7200	|| 16 || biological_process* || molecular_function || YPR152C || 1080741	1	-0.89	-1.19
A_06_P1523	|| 2 || biological_process || molecular_function || YBR269C || 1080742	1	0.89	0.71	0.97	0.82
A_06_P5064	SSP120 || 12 || protein secretion || molecular_function* || YLR250W || 1080743	1	0.37	0.59	0.75	0.72
A_06_P5364	HMG1 || 13 || lipid metabolic process* || oxidoreductase activity* || YML075C || 1080744	1	2.12	1.61	0.67	0.43
A_06_P5366	BET5 || 13 || transport* || Ras guanyl-nucleotide exchange factor activity* || YML077W || 1080745	1	-0.32	-0.68		-0.84
A_06_P4637	|| 11 || || || YKL225W || 1080746	1	1.29
A_06_P1649	PMP1 || 3 || cation transport || enzyme regulator activity || YCR024C-A || 1080747	1	0.42	0.29	-0.24	-0.06
A_06_P1165	POL12 || 2 || DNA replication* || DNA binding* || YBL035C || 1080748	1	-1.18	-1.06	-1.18	-0.97
A_06_P3428	|| 7 || biological_process* || molecular_function* || YGR207C || 1080750	1	-1.49	-1.27		-1.6
A_06_P2888	COS4 || 6 || biological_process || molecular_function || YFL062W || 1080751	1	0.92	1.05	1.29	1.33
A_06_P1906	|| 4 || || || YDL172C || 1080752	1	0.38	0.03
A_06_P6271	|| 15 || || || YOL079W || 1080753	1	0.25	1.13		1.45
A_06_P2139	CTH1 || 4 || transcription* || metal ion binding* || YDR151C || 1080755	1	-1.3	-1.35	-0.67	-0.58
A_06_P6269	ATP19 || 15 || transport* || metal ion binding* || YOL077W-A || 1080756	1	-0.48	-0.42	-1.19	-0.99
A_06_P3232	|| 7 || biological_process* || transferase activity* || YGR012W || 1080757	1	-0.52	-0.63		-1.09
A_06_P3744	CDC23 || 8 || cell cycle* || protein binding* || YHR166C || 1080758	1	-0.8	-0.26		-0.1
A_06_P5644	PFK2 || 13 || glycolysis || nucleotide binding* || YMR205C || 1080760	1	0.67	0.67	1.25	1.27
A_06_P5948	|| 14 || biological_process || molecular_function || YNL176C || 1080761	1	0.79	0.51	0.66	0.44
A_06_P1024	TFC3 || 1 || transcription* || DNA binding* || YAL001C || 1080763	1	0.08	0.41	0.41	0.53
A_06_P5783	SPO1 || 14 || meiosis* || hydrolase activity* || YNL012W || 1080764	1	1.3	1.13	1.92	1.78
A_06_P1987	YRB1 || 4 || transport* || GTPase activator activity* || YDR002W || 1080765	1	-0.69	-0.81	-1.47	-1.48
A_06_P4395	DAN4 || 10 || biological_process* || molecular_function* || YJR151C || 1080766	1	2.54	2.17	2.49	2.37
A_06_P6809	MNN9 || 16 || protein amino acid N-linked glycosylation* || mannosyltransferase activity || YPL050C || 1080767	1	-1.06	-1.06	-0.95	-0.88
A_06_P5900	NRK1 || 14 || pyridine nucleotide biosynthetic process* || nucleotide binding* || YNL129W || 1080768	1	-0.53	-0.64		-1.12
A_06_P3625	CIC1 || 8 || ribosome biogenesis and assembly* || protein binding, bridging || YHR052W || 1080769	1	-1.9	-1.63	-2.21	-1.72
A_06_P4639	PAP1 || 11 || transcription* || transferase activity* || YKR002W || 1080770	1	-0.39	-0.23	-0.42	-0.45
A_06_P7156	|| 16 || biological_process* || molecular_function || YPR109W || 1080772	1	0.42	0.14	0.25	0.18
A_06_P4477	YNK1 || 11 || DNA metabolic process* || nucleotide binding* || YKL067W || 1080773	1	-0.35	-0.11	-0.08	-0.04
A_06_P1528	CHK1 || 2 || cell cycle* || nucleotide binding* || YBR274W || 1080774	1	-0.14	0.15		0.36
A_06_P6346	|| 15 || biological_process || molecular_function || YOL153C || 1080775	1	1.83	1.44	1.95	1.77
A_06_P5002	MDL1 || 12 || transport* || nucleotide binding* || YLR188W || 1080776	1	-0.36	-0.3	-0.23	-0.57
A_06_P3849	DFG10 || 9 || pseudohyphal growth || molecular_function || YIL049W || 1080777	1	0.96	0.49		1.22
A_06_P4748	ORC3 || 12 || DNA replication* || DNA binding* || YLL004W || 1080778	1	-0.22	-0.26	-0.2	-0.35
A_06_P4754	PSR1 || 12 || response to stress || hydrolase activity* || YLL010C || 1080779	1	0.02	0.33	0.48	0.52
A_06_P2883	AAD16 || 6 || response to toxin* || oxidoreductase activity* || YFL057C || 1080780	1	-1.49	-1.52	-1.36	-1.23
A_06_P1132	HTA2 || 2 || response to DNA damage stimulus* || DNA binding || YBL003C || 1080781	1	0.91	0.54	0	-0.15
A_06_P6015	SLA2 || 14 || telomere maintenance* || structural molecule activity* || YNL243W || 1080782	1	-0.08	-0.19	-0.3	-0.44
A_06_P2827	VTC2 || 6 || vacuole fusion, non-autophagic* || molecular_function || YFL004W || 1080783	1	-2.01	-1.87	-2.49	-2.5
A_06_P4887	RPL10 || 12 || translation* || structural constituent of ribosome || YLR075W || 1080784	1	-0.87	-0.59	-0.31	-0.25
A_06_P5592	MRPS8 || 13 || translation || structural constituent of ribosome || YMR158W || 1080785	1	-0.25	-0.54		-1.11
A_06_P5833	MTQ1 || 14 || translational readthrough* || transferase activity* || YNL063W || 1080786	1	0.35	0.39		-0.01
A_06_P4982	|| 12 || biological_process || molecular_function || YLR168C || 1080787	1	-1.73	-1.35	-2.4	-2.23
A_06_P2635	PRP22 || 5 || mRNA processing* || nucleotide binding* || YER013W || 1080789	1	-0.2	0	0.5	0.44
A_06_P5897	SPC98 || 14 || microtubule nucleation* || structural constituent of cytoskeleton || YNL126W || 1080790	1	-0.43	-0.4	-0.43	-0.61
A_06_P6412	|| 15 || || || YOR050C || 1080791	1	1.14	0.71		1.47
A_06_P4838	SED5 || 12 || transport* || protein transporter activity* || YLR026C || 1080792	1	-0.87	-0.7		-0.89
A_06_P5819	ALG11 || 14 || biosynthetic process* || transferase activity* || YNL048W || 1080793	1	-0.04	-0.2	-0.03	-0.13
A_06_P1750	GPD1 || 4 || carbohydrate metabolic process* || oxidoreductase activity* || YDL022W || 1080794	1	0.45	0.1	0.78	0.67
A_06_P5840	RPL16B || 14 || translation || RNA binding* || YNL069C || 1080795	1	-0.53	-0.36	-0.28	-0.28
A_06_P5580	|| 13 || biological_process || molecular_function || YMR148W || 1080796	1	2.27	1.74	2.08	2.01
A_06_P5641	ERG2 || 13 || telomere maintenance* || isomerase activity* || YMR202W || 1080797	1	0.97	0.71	-0.48	-0.52
A_06_P5500	|| 13 || response to drug || molecular_function* || YMR073C || 1080798	1	-0.6	-0.53	-0.81	-0.61
A_06_P4344	RSM26 || 10 || translation* || metal ion binding* || YJR101W || 1080799	1	-0.41	-0.12		-1.08
A_06_P5022	SEC13 || 12 || transport* || structural molecule activity || YLR208W || 1080800	1	0.08	0.1	0.11	-0.11
A_06_P4279	HUL4 || 10 || ubiquitin cycle* || ligase activity* || YJR036C || 1080801	1	2.1	1.88	2.12	2.07
A_06_P2017	PST2 || 4 || biological_process || molecular_function* || YDR032C || 1080802	1	1.77	1.52	1.55	1.33
A_06_P2628	TMA20 || 5 || translation* || RNA binding || YER007C-A || 1080803	1	-0.4	-0.65	-0.1	-0.45
A_06_P5278	GAB1 || 12 || cell cycle* || GPI-anchor transamidase activity || YLR459W || 1080805	1	0.95	0.22		0.05
A_06_P1133	UTP20 || 2 || rRNA processing* || binding* || YBL004W || 1080807	1	-0.86	-0.58	-0.55	-0.4
A_06_P1841	RRP42 || 4 || rRNA processing* || hydrolase activity* || YDL111C || 1080808	1	-0.26	-0.74	-0.71	-0.68
A_06_P6835	GPI2 || 16 || GPI anchor biosynthetic process || transferase activity* || YPL076W || 1080809	1	0.55	0.53
A_06_P3875	RPN2 || 9 || ubiquitin-dependent protein catabolic process* || binding* || YIL075C || 1080810	1	-1.25	-1.21		-1.54
A_06_P5581	SWP1 || 13 || protein amino acid N-linked glycosylation || transferase activity* || YMR149W || 1080811	1	0.36	0.18	0.56	0.45
A_06_P3859	|| 9 || || || YIL059C || 1080813	1	2.82	2.27		2.25
A_06_P1370	TEF2 || 2 || translation* || nucleotide binding* || YBR118W || 1080814	1	-0.28	-0.18	-0.18	-0.09
A_06_P6695	|| 15 || || || YOR331C || 1080815	1	0.82	0.47	1.08	1.24
A_06_P2634	PRE1 || 5 || response to stress* || hydrolase activity* || YER012W || 1080817	1	-0.61	-0.64	-0.99	-0.72
A_06_P2679	HOM3 || 5 || metabolic process* || transferase activity* || YER052C || 1080818	1	-1.47	-1.46	0.03	0.07
A_06_P3891	|| 9 || biological_process || molecular_function || YIL092W || 1080819	1	0.7	0.21		0.5
A_06_P5228	VIP1 || 12 || actin cytoskeleton organization and biogenesis* || acid phosphatase activity* || YLR410W || 1080820	1	-2	-1.81	-1.82	-1.57
A_06_P2939	ERJ5 || 6 || telomere maintenance* || molecular_function* || YFR041C || 1080821	1	-0.02	0.14		-0.22
A_06_P5832	GCD10 || 14 || ribosome biogenesis and assembly* || RNA binding* || YNL062C || 1080825	1	-1.28	-1.31		-1.3
A_06_P2464	RPL27B || 4 || translation || structural constituent of ribosome || YDR471W || 1080826	1	-0.15	-0.12	0.39	0.32
A_06_P1420	POP7 || 2 || rRNA processing* || hydrolase activity* || YBR167C || 1080827	1	0.25	0.15
A_06_P1484	SWC5 || 2 || transcription* || molecular_function || YBR231C || 1080829	1	-0.87	-1.06	-1.36	-1.2
A_06_P6953	RSA1 || 16 || telomere maintenance* || molecular_function || YPL193W || 1080830	1	-0.23	-0.29	-0.33	-0.57
A_06_P1039	PSK1 || 1 || protein amino acid phosphorylation* || nucleotide binding* || YAL017W || 1080831	1	0.49	0.41	0.81	0.88
A_06_P5304	TRM9 || 13 || metabolic process* || transferase activity* || YML014W || 1080833	1	-1.07	-0.88	-1.4	-1.41
A_06_P4426	SWD2 || 11 || telomere maintenance* || histone lysine N-methyltransferase activity (H3-K4 specific) || YKL018W || 1080834	1	0.49	0.34	0.57	0.64
A_06_P3899	|| 9 || || || YIL100W || 1080835	1	1.31	1.89	1.79	2.2
A_06_P2746	BOI2 || 5 || establishment of cell polarity* || phospholipid binding || YER114C || 1080837	1	0.01	0.13	-0.39	-0.24
A_06_P4687	FMP46 || 11 || biological_process || oxidoreductase activity || YKR049C || 1080838	1	1.17	1.1	1.09	1.07
A_06_P3718	RPL42B || 8 || translation* || structural constituent of ribosome || YHR141C || 1080839	1	-0.35	-0.22	-0.47	-0.24
A_06_P5682	ZRC1 || 13 || transport* || zinc ion binding* || YMR243C || 1080840	1	0.97	0.64	0.62	0.38
A_06_P3581	DIA4 || 8 || translation* || nucleotide binding* || YHR011W || 1080841	1	0.49	0.39		-0.49
A_06_P4787	ATG10 || 12 || transport* || APG12 conjugating enzyme activity || YLL042C || 1080842	1	0.78	0.35		0.37
A_06_P5011	SIK1 || 12 || ribosome biogenesis and assembly* || molecular_function || YLR197W || 1080843	1	-1.5	-1.23	-1.48	-1.79
A_06_P3630	CPR2 || 8 || biological_process* || isomerase activity* || YHR057C || 1080844	1	0.6	0.51	0.64	0.38
A_06_P5792	HDA1 || 14 || transcription* || hydrolase activity* || YNL021W || 1080845	1	-0.63	-0.23	-0.63	-0.51
A_06_P6810	ARL3 || 16 || transport* || nucleotide binding* || YPL051W || 1080846	1	-0.76	-0.44		-0.58
A_06_P1362	ALG1 || 2 || biosynthetic process* || transferase activity* || YBR110W || 1080847	1	-0.83	-0.68	-0.5	-0.41
A_06_P3572	|| 8 || biological_process || molecular_function* || YHR003C || 1080850	1	-1.32	-1.16		-1.19
A_06_P2070	STN1 || 4 || telomere capping || protein binding* || YDR082W || 1080852	1	-0.76	-0.27
A_06_P2249	SWM1 || 4 || cell cycle* || molecular_function || YDR260C || 1080853	1	-0.73	-0.83	-0.71	-0.56
A_06_P1033	SWC3 || 1 || transcription* || molecular_function || YAL011W || 1080854	1	0.15	0.03
A_06_P2920	LSB3 || 6 || actin filament organization || molecular_function || YFR024C-A || 1080855	1	-0.08	-0.2	0.13	-0.11
A_06_P3879	AIR1 || 9 || mRNA export from nucleus* || metal ion binding* || YIL079C || 1080856	1	-1.22	-1.23		-1.27
A_06_P1854	SNA4 || 4 || biological_process || molecular_function || YDL123W || 1080857	1	1.67	1.11	1.56	1.41
A_06_P4481	|| 11 || biological_process* || molecular_function* || YKL071W || 1080860	1	0.2	0.21		0.76
A_06_P1070	|| 1 || biological_process || molecular_function || YAL044W-A || 1080861	1	0.59	-0.05	0.34	0.1
A_06_P6019	|| 14 || translation* || nucleotide binding* || YNL247W || 1080862	1	-1.23	-1.1	-1.05	-1.13
A_06_P3820	HIS6 || 9 || metabolic process* || catalytic activity* || YIL020C || 1080863	1	-0.74	-0.11	-0.83	0.01
A_06_P3351	|| 7 || biological_process || molecular_function || YGR130C || 1080864	1	1.74	1.45	1.03	1.1
A_06_P6766	TFC8 || 16 || transcription* || DNA binding* || YPL007C || 1080865	1	-0.53	-0.41		-0.46
A_06_P7029	PLC1 || 16 || signal transduction* || hydrolase activity* || YPL268W || 1080866	1	0.07	0.04	0.32	0.34
A_06_P1725	PAU3 || 3 || biological_process* || molecular_function || YCR104W || 1080869	1	1.11	0.61	0.48	0.28
A_06_P1149	RFT1 || 2 || transport* || sugar:hydrogen ion symporter activity* || YBL020W || 1080870	1	-0.13	-0.24	-0.32	-0.39
A_06_P3378	CHO2 || 7 || telomere maintenance* || transferase activity* || YGR157W || 1080871	1	0.7	0.94	-0.48	-0.65
A_06_P2338	MRP1 || 4 || translation* || metal ion binding* || YDR347W || 1080873	1	-0.61	-0.45	-1.55	-1.33
A_06_P3943	TID3 || 9 || cell cycle* || structural constituent of cytoskeleton || YIL144W || 1080874	1	-0.58	-0.22
A_06_P4939	|| 12 || cellular iron ion homeostasis* || molecular_function* || YLR126C || 1080875	1	-0.29	-0.26	-0.54	-0.6
A_06_P3308	CTT1 || 7 || electron transport* || metal ion binding* || YGR088W || 1080876	1	1.45	1.52	2.15	2.06
A_06_P1966	BRE4 || 4 || transport* || molecular_function || YDL231C || 1080877	1	0.61	0.92	-0.11	0
A_06_P4641	ECM9 || 11 || cell wall organization and biogenesis || molecular_function || YKR004C || 1080878	1	-0.72	-0.01		-0.55
A_06_P2805	RAD24 || 5 || cell cycle* || nucleotide binding* || YER173W || 1080880	1	0.43	0.13	0.11	0.13
A_06_P4608	MIA40 || 11 || transport* || molecular_function || YKL195W || 1080881	1	-0.88	-1.06	-2.05	-2.13
A_06_P4653	|| 11 || biological_process || molecular_function || YKR016W || 1080882	1	-1.41	-1.22	-2.02	-1.95
A_06_P2785	|| 5 || biological_process* || molecular_function* || YER152C || 1080883	1	1.72	1.56	0.02	-0.05
A_06_P1066	ERV46 || 1 || transport* || molecular_function || YAL042W || 1080884	1	0.31	0.15	0.13	-0.03
A_06_P6059	SEC21 || 14 || transport* || molecular_function* || YNL287W || 1080885	1	-0.72	-0.64	-0.35	-0.42
A_06_P5450	UBC7 || 13 || ubiquitin cycle* || ligase activity* || YMR022W || 1080886	1	0.18	0.18	0.53	0.58
A_06_P2231	AMD2 || 4 || biological_process || hydrolase activity* || YDR242W || 1080887	1	0.42	0.14		-0.05
A_06_P5348	NTE1 || 13 || lipid metabolic process* || lysophospholipase activity* || YML059C || 1080888	1	1.3	1.34	1.55	1.44
A_06_P3595	MAS2 || 8 || proteolysis* || hydrolase activity* || YHR024C || 1080889	1	-1.51	-1.33	-1.14	-1.17
A_06_P2277	NSE3 || 4 || response to DNA damage stimulus* || DNA binding || YDR288W || 1080890	1	0.03	0.29	-0.01	0.18
A_06_P3333	DAM1 || 7 || cell cycle* || structural constituent of cytoskeleton || YGR113W || 1080891	1	-0.29	-0.17	-0.62	-0.56
A_06_P3180	VRG4 || 7 || transport* || sugar:hydrogen ion symporter activity* || YGL225W || 1080892	1	-0.65	-0.49	-0.82	-0.77
A_06_P6294	IZH4 || 15 || lipid metabolic process* || metal ion binding || YOL101C || 1080893	1	4.35	4	5.33	4.39
A_06_P2629	PAC2 || 5 || protein folding* || alpha-tubulin binding || YER007W || 1080894	1	-0.12	0.08		-0.1
A_06_P5869	RAS2 || 14 || sporulation (sensu Fungi)* || nucleotide binding* || YNL098C || 1080895	1	0.48	0.47	0.15	0.11
A_06_P5402	ZDS2 || 13 || establishment of cell polarity* || molecular_function || YML109W || 1080898	1	-0.8	-0.76	-0.74	-0.56
A_06_P2144	RPA14 || 4 || transcription* || transferase activity* || YDR156W || 1080899	1	0.14	-0.56	0.69	0.32
A_06_P3474	PUP2 || 7 || response to stress* || hydrolase activity* || YGR253C || 1080900	1	-0.96	-0.62	-1.13	-0.98
A_06_P1994	GAL3 || 4 || metabolic process* || nucleotide binding* || YDR009W || 1080901	1	1.59	1.29	1.49	1.25
A_06_P1288	FAT1 || 2 || transport* || catalytic activity* || YBR041W || 1080902	1	0.26	0.11	0.33	0.27
A_06_P1432	FZO1 || 2 || mitochondrion organization and biogenesis* || nucleotide binding* || YBR179C || 1080903	1	-0.15	-0.24	-0.31	-0.2
A_06_P2998	DST1 || 7 || transcription* || metal ion binding* || YGL043W || 1080904	1	-1.11	-1.2	-1.14	-1.19
A_06_P4693	RHO4 || 11 || small GTPase mediated signal transduction* || nucleotide binding* || YKR055W || 1080905	1	0.11	-0.15		-0.04
A_06_P3858	|| 9 || || || YIL058W || 1080906	1		0.45
A_06_P6472	TFC7 || 15 || transcription* || DNA binding* || YOR110W || 1080907	1	-0.64	-0.49	-1.08	-0.94
A_06_P6518	NFI1 || 15 || telomere maintenance* || metal ion binding* || YOR156C || 1080908	1	1.05	0.32	1.22	0.86
A_06_P6507	PNO1 || 15 || ribosome biogenesis and assembly* || RNA binding* || YOR145C || 1080909	1	-1.69	-1.71	-1.75	-1.69
A_06_P6776	|| 16 || biological_process* || oxidoreductase activity* || YPL017C || 1080910	1	1.75	1.61		2.12
A_06_P2741	FLO8 || 5 || transcription* || specific RNA polymerase II transcription factor activity || YER109C || 1080911	1	-0.45	-0.42		-0.6
A_06_P7124	|| 16 || || || YPR077C || 1080913	1	0.93	0.56		0.18
A_06_P5499	ABF2 || 13 || regulation of transcription, DNA-dependent* || DNA binding* || YMR072W || 1080914	1	0.55	0.58	0.16	0.18
A_06_P7131	|| 16 || biological_process || molecular_function || YPR084W || 1080915	1	0.53	0.68	0.65	0.6
A_06_P4629	JEN1 || 11 || transport* || transporter activity* || YKL217W || 1080916	1	5.85	5.67	7.11	7.04
A_06_P4675	SPC34 || 11 || cell cycle* || structural constituent of cytoskeleton || YKR037C || 1080917	1	0.34	0.14	-0.18	-0.25
A_06_P5803	SIW14 || 14 || telomere maintenance* || hydrolase activity* || YNL032W || 1080918	1	0.56	0.6	-0.29	-0.1
A_06_P5109	GSP1 || 12 || transport* || nucleotide binding* || YLR293C || 1080919	1	-1.98	-1.91		-1.57
A_06_P1475	PCS60 || 2 || biological_process* || catalytic activity* || YBR222C || 1080920	1	2.52	2.27	2.66	2.83
A_06_P3098	MRF1 || 7 || translation* || translation release factor activity* || YGL143C || 1080921	1	-0.87	-0.99	-1.4	-1.57
A_06_P6796	EGD1 || 16 || transport* || unfolded protein binding || YPL037C || 1080922	1	0.79	0.25	0.65	0.44
A_06_P3305	RPL11B || 7 || translation* || RNA binding* || YGR085C || 1080923	1	-0.82	-0.86	-0.61	-0.49
A_06_P6656	UAF30 || 15 || transcription* || RNA polymerase I transcription factor activity* || YOR295W || 1080924	1		-0.76
A_06_P7181	TOM5 || 16 || transport* || protein transporter activity || YPR133W-A || 1080925	1	-1.14	-1.5	-1.46	-1.36
A_06_P3902	DPH1 || 9 || peptidyl-diphthamide biosynthetic process from peptidyl-histidine || molecular_function || YIL103W || 1080926	1	-1.34	-1.39	-1.3	-1.37
A_06_P1183	|| 2 || || || YBL053W || 1080927	1	1	0.53		1.18
A_06_P6486	UBP2 || 15 || ubiquitin cycle* || hydrolase activity* || YOR124C || 1080928	1	-0.38	0.03	-0.03	0.15
A_06_P4938	|| 12 || biological_process || molecular_function || YLR125W || 1080929	1	1.01	1.1	1.74	1.67
A_06_P3243	MTL1 || 7 || cell wall organization and biogenesis || molecular_function || YGR023W || 1080930	1	1.76	1.24		1.81
A_06_P3234	MSB2 || 7 || response to osmotic stress* || osmosensor activity || YGR014W || 1080931	1	1.44	1.67	0.32	0.08
A_06_P2700	ARG5,6 || 5 || amino acid biosynthetic process* || transferase activity* || YER069W || 1080932	1	-0.05	-0.08	2.52	2.93
A_06_P4510	UTP11 || 11 || ribosome biogenesis and assembly* || snoRNA binding || YKL099C || 1080933	1	-1.54	-1.41		-1.86
A_06_P4535	|| 11 || || || YKL123W || 1080934	1	1.19	1.12		0.98
A_06_P1642	PET18 || 3 || mitochondrion organization and biogenesis* || molecular_function || YCR020C || 1080935	1	0.06	0.17	0.15	0.53
A_06_P3594	MYO1 || 8 || cytokinesis* || nucleotide binding* || YHR023W || 1080936	1	-1	-0.56		-1.93
A_06_P6675	RPL20B || 15 || translation* || structural constituent of ribosome || YOR312C || 1080937	1	-0.51	-0.63	-0.48	-0.33
A_06_P1178	|| 2 || || || YBL048W || 1080938	1	1.61	1.57	1.91	1.9
A_06_P1135	LDB7 || 2 || transcription* || DNA-dependent ATPase activity || YBL006C || 1080939	1	1.53	1.31	1.1	1.11
A_06_P1883	RPC53 || 4 || transcription* || transferase activity* || YDL150W || 1080941	1	-1.16	-0.8
A_06_P3194	CSE1 || 7 || transport* || binding* || YGL238W || 1080942	1	-0.69	-0.45	-0.16	-0.04
A_06_P6807	CAM1 || 16 || translation* || calcium ion binding* || YPL048W || 1080943	1	1.29	1.24	1.31	1.26
A_06_P1009	AI5_BETA || 17 || biological_process* || molecular_function* || Q0075 || 1080944	1	0.57	1.48	0.58	0.7
A_06_P2163	RSM24 || 4 || translation* || structural constituent of ribosome || YDR175C || 1080945	1	-1.22	-1.13		-1.78
A_06_P5180	NMD4 || 12 || mRNA catabolic process, nonsense-mediated decay || molecular_function || YLR363C || 1080946	1	-0.68	-0.27		-0.04
A_06_P2526	|| 4 || telomere maintenance || molecular_function || YDR532C || 1080947	1	-0.36	0.03		-0.68
A_06_P4877	|| 12 || biological_process || molecular_function || YLR065C || 1080948	1	0.55	0.45	0.65	0.7
A_06_P3185	SAP4 || 7 || cell cycle* || protein serine/threonine phosphatase activity || YGL229C || 1080949	1	1.96	2.2		1.12
A_06_P6171	BIO3 || 14 || biotin biosynthetic process || transferase activity* || YNR058W || 1080950	1	-0.05	-0.34	0.52	0.43
A_06_P3614	NCP1 || 8 || electron transport* || oxidoreductase activity* || YHR042W || 1080951	1	0.01	-0.21	-0.42	-0.51
A_06_P4275	CPR7 || 10 || protein folding* || binding* || YJR032W || 1080952	1	-1.1	-0.86		-1.17
A_06_P1491	PRP5 || 2 || mRNA processing* || nucleotide binding* || YBR237W || 1080954	1	-0.54	-0.07	-0.67	-0.56
A_06_P4049	|| 10 || biological_process || molecular_function || YJL028W || 1080955	1	1.58	1.25		1.28
A_06_P6617	TRE2 || 15 || ubiquitin-dependent protein catabolic process || molecular_function* || YOR256C || 1080956	1	-0.68	-0.51	-0.42	-0.3
A_06_P2565	RIP1 || 5 || transport* || metal ion binding* || YEL024W || 1080957	1	0.16	0.31	-0.48	-0.57
A_06_P3324	SRB5 || 7 || transcription* || RNA polymerase II transcription mediator activity || YGR104C || 1080958	1	-0.58	-0.39		-0.57
A_06_P4482	STB6 || 11 || biological_process || molecular_function || YKL072W || 1080959	1	-0.14	0		1.55
A_06_P5526	MTG1 || 13 || translation* || nucleotide binding* || YMR097C || 1080960	1	-0.75	-0.47		-0.77
A_06_P3939	AXL2 || 9 || cellular bud site selection* || molecular_function* || YIL140W || 1080961	1	-0.39	-0.47	-0.51	-0.4
A_06_P4121	CHS6 || 10 || transport* || molecular_function* || YJL099W || 1080962	1	-0.08	-0.17	-0.33	-0.43
A_06_P1046	LTE1 || 1 || cell cycle* || guanyl-nucleotide exchange factor activity || YAL024C || 1080963	1	-0.19	-0.25	-0.15	-0.2
A_06_P3558	ARN1 || 8 || transport* || iron ion binding* || YHL040C || 1080964	1	-0.39	-0.11		-0.15
A_06_P2375	RPP2B || 4 || translation* || structural constituent of ribosome || YDR382W || 1080965	1	-0.47	-0.32	-0.03	0.04
A_06_P6131	ATP23 || 14 || protein complex assembly* || metalloendopeptidase activity || YNR020C || 1080967	1	-1.44	-0.01	-1.56	-0.22
A_06_P2041	CDC34 || 4 || cell cycle* || ligase activity* || YDR054C || 1080968	1	0.18	0.6	0.23	0.26
A_06_P4346	URA8 || 10 || phospholipid biosynthetic process* || catalytic activity* || YJR103W || 1080969	1	0.56	0.68	1.33	1.14
A_06_P6288	HMI1 || 15 || response to DNA damage stimulus* || nucleotide binding* || YOL095C || 1080970	1	-0.22	0.04	-0.39	0.03
A_06_P3824	|| 9 || biological_process || molecular_function || YIL024C || 1080971	1	1.52	1.46	1.43	1.48
A_06_P3300	TWF1 || 7 || bipolar cellular bud site selection* || actin binding* || YGR080W || 1080972	1	-0.34	-0.28	-0.18	-0.05
A_06_P3786	BAT1 || 8 || metabolic process* || transferase activity* || YHR208W || 1080973	1	-2.27	-2.01	-1.44	-1.42
A_06_P7120	TKL1 || 16 || pentose-phosphate shunt || transferase activity* || YPR074C || 1080975	1	-0.31	-0.54	-1.01	-0.83
A_06_P3918	RPI1 || 9 || thiamin biosynthetic process* || DNA binding* || YIL119C || 1080976	1	-0.41	-0.56		-0.51
A_06_P5975	|| 14 || || || YNL203C || 1080977	1	1.46	2.16		2.66
A_06_P1495	|| 2 || transport* || transporter activity* || YBR241C || 1080979	1	2.67	2.16	2.65	2.46
A_06_P4645	RSC4 || 11 || transcription* || DNA-dependent ATPase activity || YKR008W || 1080980	1	-0.42	0.26		0.2
A_06_P1498	GPX2 || 2 || response to oxidative stress || oxidoreductase activity* || YBR244W || 1080981	1	-1.4	-1.14
A_06_P2832	CDC4 || 6 || cell cycle* || ubiquitin-protein ligase activity || YFL009W || 1080982	1	0.46	0.43	0.82	0.62
A_06_P5412	NGL3 || 13 || biological_process || hydrolase activity* || YML118W || 1080983	1	-0.74	-0.37
A_06_P2829	|| 6 || || || YFL006W || 1080984	1	0.18	0.52
A_06_P5106	|| 12 || biological_process || molecular_function || YLR290C || 1080985	1	0.78	0.76	1.43	1.09
A_06_P5899	TEP1 || 14 || spore wall assembly (sensu Fungi)* || hydrolase activity* || YNL128W || 1080986	1		0.78
A_06_P1889	|| 4 || biological_process || molecular_function || YDL156W || 1080988	1	0.12	0.19	0.01	0.16
A_06_P2107	|| 4 || biological_process* || molecular_function* || YDR119W || 1080989	1	1.8	1.67	1.94	1.76
A_06_P3639	SSF1 || 8 || ribosomal large subunit assembly and maintenance* || rRNA binding || YHR066W || 1080990	1	-0.7	-0.71	-1.17	-0.92
A_06_P4389	RPS4A || 10 || translation* || RNA binding* || YJR145C || 1080991	1	-0.46	-0.75	-0.13	-0.17
A_06_P4055	KAR2 || 10 || ER-associated protein catabolic process* || nucleotide binding* || YJL034W || 1080992	1	-0.47	0.05	-0.22	-0.18
A_06_P6017	CWC25 || 14 || mRNA processing* || molecular_function || YNL245C || 1080993	1	-0.49	-0.41
A_06_P4586	SNU114 || 11 || mRNA processing* || nucleotide binding* || YKL173W || 1080994	1	-0.58	-0.45	0.02	0.26
A_06_P4604	DPH2 || 11 || ribosome biogenesis and assembly* || molecular_function || YKL191W || 1080995	1	-0.38	-0.44	-0.56	-0.37
A_06_P3227	MUQ1 || 7 || biosynthetic process* || transferase activity* || YGR007W || 1080997	1	-0.11	-0.14		-0.21
A_06_P1869	RPL35B || 4 || translation || structural constituent of ribosome || YDL136W || 1080998	1	-0.45	-0.57	-0.5	-0.45
A_06_P2502	|| 4 || || || YDR509W || 1081000	1	0.92	1.08		1.72
A_06_P5760	|| 13 || || || YMR316C-B || 1081002	1	1.08	1.06		0.47
A_06_P6488	IAH1 || 15 || lipid metabolic process* || hydrolase activity* || YOR126C || 1081003	1	0.61	0.26	0.69	0.3
A_06_P4419	PRP40 || 11 || mRNA processing* || RNA binding || YKL012W || 1081004	1	-0.44	-0.37	-0.64	-0.64
A_06_P5003	ATG26 || 12 || transport* || transferase activity* || YLR189C || 1081006	1	-0.28	0.08		0.16
A_06_P4632	FRE2 || 11 || transport* || oxidoreductase activity* || YKL220C || 1081007	1	0.68	0.81		0.03
A_06_P6172	MNT4 || 14 || protein amino acid O-linked glycosylation || transferase activity* || YNR059W || 1081008	1	-1.15	-0.98		-0.65
A_06_P3411	|| 7 || || || YGR190C || 1081009	1	0.02	0.42
A_06_P2870	OTU1 || 6 || ubiquitin cycle* || hydrolase activity* || YFL044C || 1081010	1	-1.35	-1.48	-1.19	-1.04
A_06_P7167	CLB5 || 16 || cell cycle* || cyclin-dependent protein kinase regulator activity || YPR120C || 1081012	1	-0.22	-0.37	-0.44	-0.43
A_06_P7199	SUE1 || 16 || protein catabolic process || molecular_function || YPR151C || 1081013	1	1.43	1.31	-0.09	0
A_06_P3807	EST3 || 9 || telomere maintenance* || telomerase activity || YIL009C-A || 1081014	1	-0.01	-0.18		-0.18
A_06_P1716	HMRA2 || 3 || biological_process* || molecular_function* || YCR096C || 1081015	1	-0.33	-0.07	-0.34	-0.22
A_06_P2710	|| 5 || biological_process || molecular_function || YER079W || 1081016	1	1.3	1.05		1.06
A_06_P5481	STV1 || 13 || transport* || hydrolase activity* || YMR054W || 1081017	1	1.43	1.42	1.09	1.06
A_06_P3876	SEC28 || 9 || transport* || molecular_function || YIL076W || 1081018	1	0.24	0.26		0.12
A_06_P2381	RVS167 || 4 || endocytosis* || actin binding* || YDR388W || 1081019	1	0.66	0.38	0.04	0.01
A_06_P2382	SAC7 || 4 || signal transduction* || GTPase activator activity* || YDR389W || 1081020	1	0.26	-0.27		0.34
A_06_P6560	BFR1 || 15 || meiosis* || RNA binding || YOR198C || 1081021	1	-1.24	-1.04	-1.76	-1.46
A_06_P5234	|| 12 || || || YLR416C || 1081022	1		0.51
A_06_P2275	|| 4 || biological_process* || molecular_function || YDR286C || 1081023	1	0.35	0.53		0.4
A_06_P4732	RPL40B || 11 || translation* || structural constituent of ribosome* || YKR094C || 1081024	1	-0.28	-0.35	-0.16	-0.17
A_06_P5549	|| 13 || || || YMR119W-A || 1081025	1	0.47	0.67	1.37	1.36
A_06_P5924	GIM3 || 14 || protein folding* || unfolded protein binding* || YNL153C || 1081026	1	-0.91	-0.94	-0.93	-0.74
A_06_P3619	AAP1 || 8 || proteolysis* || hydrolase activity* || YHR047C || 1081027	1	-0.08	-0.35	1.62	1.11
A_06_P5296	MRPL39 || 13 || translation || structural constituent of ribosome || YML009C || 1081028	1	0.68	0.51	-0.03	0.21
A_06_P1612	MRC1 || 3 || telomere maintenance* || molecular_function || YCL061C || 1081029	1	-0.87	-0.82
A_06_P2032	RPC11 || 4 || transcription* || transferase activity* || YDR045C || 1081030	1	0.67	1.06	0.39	0.69
A_06_P2034	HEM12 || 4 || porphyrin biosynthetic process* || lyase activity* || YDR047W || 1081031	1	-0.05	0.1	-0.44	-0.62
A_06_P1641	MAK32 || 3 || interspecies interaction between organisms || molecular_function || YCR019W || 1081032	1	-0.07	-0.15	-0.19	-0.01
A_06_P3193	HAP2 || 7 || transcription* || DNA binding* || YGL237C || 1081034	1	0.55	0.11		-0.01
A_06_P6550	MSB1 || 15 || establishment of cell polarity || molecular_function || YOR188W || 1081035	1	-0.88	-1.06	-0.89	-0.99
A_06_P5421	RSC9 || 13 || transcription* || DNA-dependent ATPase activity* || YML127W || 1081036	1	0.12	0.19	0.21	0.24
A_06_P3694	SET1 || 8 || telomere maintenance* || transferase activity* || YHR119W || 1081037	1	0	0.3	-0.06	0.27
A_06_P4132	GZF3 || 10 || transcription* || metal ion binding* || YJL110C || 1081038	1	-0.07	-0.17		0.14
A_06_P3735	REC104 || 8 || transcription* || molecular_function || YHR157W || 1081039	1		0.54
A_06_P2499	|| 4 || biological_process* || molecular_function* || YDR506C || 1081040	1	0.9	0.76	0.65	1.01
A_06_P6652	|| 15 || biological_process* || molecular_function* || YOR291W || 1081041	1	1.51	1.39	2.21	2
A_06_P7042	ERR2 || 16 || biological_process* || metal ion binding* || YPL281C || 1081042	1	0.37	0.37	-0.54	-0.57
A_06_P3719	CHS7 || 8 || transport* || molecular_function || YHR142W || 1081043	1	0.87	0.86	0.64	0.41
A_06_P3930	FKH1 || 9 || regulation of transcription, DNA-dependent* || DNA binding* || YIL131C || 1081044	1	-0.85	-0.85		-1.21
A_06_P6031	ATX1 || 14 || transport* || metal ion binding* || YNL259C || 1081047	1	0.13	-0.04	0.06	0.2
A_06_P3850	PCL7 || 9 || cell cycle* || cyclin-dependent protein kinase regulator activity || YIL050W || 1081048	1	-0.39	-0.14	-0.61	-0.68
A_06_P1461	DUR1,2 || 2 || metabolic process* || nucleotide binding* || YBR208C || 1081049	1	1.06	0.93	0.33	0.4
A_06_P6387	HST3 || 15 || transcription* || hydrolase activity* || YOR025W || 1081050	1	0.26	0.28	-1.1	-0.82
A_06_P1842	TRM3 || 4 || tRNA processing* || transferase activity* || YDL112W || 1081051	1	-1.23	-1.31	-0.13	-0.26
A_06_P7165	|| 16 || amino acid biosynthetic process* || isomerase activity* || YPR118W || 1081052	1	-0.81	-0.93	-0.68	-0.73
A_06_P6642	PLP2 || 15 || response to pheromone* || heterotrimeric G-protein binding || YOR281C || 1081053	1	-1.29	-1.18	-1.73	-1.42
A_06_P6735	GPB1 || 15 || signal transduction* || signal transducer activity* || YOR371C || 1081054	1	-0.04	-0.03	-0.27	-0.08
A_06_P7040	|| 16 || biological_process || molecular_function || YPL279C || 1081055	1	1.06	0.63	0.07	-0.17
A_06_P3274	|| 7 || translation* || translation initiation factor activity || YGR054W || 1081056	1	-0.3	-0.26	-0.24	-0.07
A_06_P6926	REV3 || 16 || response to DNA damage stimulus* || nucleotide binding* || YPL167C || 1081058	1	0.62	0.56	0.81	0.85
A_06_P2088	TVP15 || 4 || vesicle-mediated transport || molecular_function || YDR100W || 1081059	1	2.73	2.25	2.31	2.16
A_06_P7145	|| 16 || biological_process || molecular_function || YPR098C || 1081060	1	2.42	2.28	2.04	2.11
A_06_P2164	NGG1 || 4 || transcription* || transcription cofactor activity || YDR176W || 1081061	1	-0.75	-0.38	-0.81	-0.48
A_06_P2307	MCM21 || 4 || cell cycle* || protein binding || YDR318W || 1081062	1	0.41	0.69	0.03	0.87
A_06_P2660	ARB1 || 5 || transport* || nucleotide binding* || YER036C || 1081063	1	-0.46	-0.78	-0.34	-0.48
A_06_P4714	ECM4 || 11 || cell wall organization and biogenesis* || transferase activity* || YKR076W || 1081064	1	0.84	0.84	0.99	0.73
A_06_P5423	COX14 || 13 || aerobic respiration* || molecular_function || YML129C || 1081065	1	0.46	0.16		0.2
A_06_P6247	THI20 || 15 || thiamin biosynthetic process* || transferase activity* || YOL055C || 1081066	1	-0.17	0.01	-0.23	-0.14
A_06_P4339	|| 10 || arabinose catabolic process* || oxidoreductase activity* || YJR096W || 1081068	1	0.57	0.67	0.39	0.41
A_06_P5492	KAR5 || 13 || karyogamy during conjugation with cellular fusion || molecular_function || YMR065W || 1081069	1	-0.97	-0.37
A_06_P5605	ALD2 || 13 || metabolic process* || oxidoreductase activity* || YMR170C || 1081070	1	1.76	1.63	0.32	0.27
A_06_P2113	ECM18 || 4 || cell wall organization and biogenesis* || molecular_function* || YDR125C || 1081071	1		0.38
A_06_P1539	|| 2 || biological_process || molecular_function || YBR285W || 1081072	1	1.86	1.61	1.41	1.29
A_06_P2238	|| 4 || biological_process || molecular_function || YDR249C || 1081075	1	-0.13	0.19	1.19	0.99
A_06_P1268	FUR4 || 2 || transport* || nucleobase transmembrane transporter activity* || YBR021W || 1081076	1	0.04	-0.18	-0.19	0.19
A_06_P4708	|| 11 || biological_process* || molecular_function* || YKR070W || 1081077	1	-0.6	-0.38	0.48	0.37
A_06_P5638	CLN1 || 13 || cell cycle* || cyclin-dependent protein kinase regulator activity || YMR199W || 1081078	1	-0.14	-0.14	-0.4	-0.45
A_06_P3863	YRB2 || 9 || transport* || molecular_function* || YIL063C || 1081079	1	-0.18	-0.13	-0.48	-0.55
A_06_P2566	|| 5 || biological_process || molecular_function || YEL025C || 1081080	1	0.53	0.52	1.01	0.71
A_06_P4699	KTR2 || 11 || protein amino acid N-linked glycosylation* || transferase activity* || YKR061W || 1081081	1	-0.41	-0.72	-1.32	-1.43
A_06_P5095	|| 12 || || || YLR280C || 1081082	1	0.33	0.27		-0.12
A_06_P4861	|| 12 || biological_process || molecular_function || YLR049C || 1081083	1	0.49	0.55		-1.43
A_06_P2415	SIP1 || 4 || protein amino acid phosphorylation* || AMP-activated protein kinase activity || YDR422C || 1081084	1	1.24	1.22		1.5
A_06_P5159	FKS1 || 12 || endocytosis* || transferase activity* || YLR342W || 1081085	1	-1.03	-1.03	-1.13	-1.12
A_06_P2372	RGA2 || 4 || signal transduction* || metal ion binding* || YDR379W || 1081086	1	0.93	0.79		0.63
A_06_P3995	MUC1 || 9 || pseudohyphal growth* || molecular_function* || YIR019C || 1081089	1	0.99	0.23	1.36	1.18
A_06_P4343	|| 10 || biological_process || molecular_function || YJR100C || 1081090	1	-0.15	0.01	0	0.03
A_06_P5071	|| 12 || biological_process || molecular_function || YLR257W || 1081091	1	-0.76	-0.6	-1.83	-1.89
A_06_P4580	MRP49 || 11 || translation || structural constituent of ribosome || YKL167C || 1081092	1	-1.39	-1.06		-1.14
A_06_P5488	RNA14 || 13 || mRNA processing* || RNA binding* || YMR061W || 1081093	1	0.74	0.95	0.62	0.86
A_06_P4625	DOA1 || 11 || ubiquitin cycle* || ubiquitin binding || YKL213C || 1081094	1	-0.56	-0.8	-0.84	-0.91
A_06_P5741	ADE4 || 13 || metabolic process* || transferase activity* || YMR300C || 1081095	1	-2.52	-2.25	-2.36	-2.4
A_06_P1935	MGT1 || 4 || response to DNA damage stimulus* || transferase activity* || YDL200C || 1081096	1	0.52	0.53	0.28	0.18
A_06_P1534	SAF1 || 2 || SCF-dependent proteasomal ubiquitin-dependent protein catabolic process || ubiquitin-protein ligase activity || YBR280C || 1081097	1	1.47	1.39	1.99	1.95
A_06_P6524	YRR1 || 15 || transcription* || metal ion binding* || YOR162C || 1081098	1	1.87	1.58	2.18	2.17
A_06_P1651	NPP1 || 3 || metabolic process* || hydrolase activity* || YCR026C || 1081099	1	-0.28	-0.18	-0.22	-0.17
A_06_P4823	LOT6 || 12 || response to oxidative stress || oxidoreductase activity* || YLR011W || 1081100	1	-0.66	-0.76
A_06_P2059	IPT1 || 4 || sphingolipid biosynthetic process* || transferase activity* || YDR072C || 1081101	1	2.02	1.87	2.17	2.08
A_06_P6920	BEM4 || 16 || telomere maintenance* || molecular_function* || YPL161C || 1081102	1	-0.34	-0.3	-0.34	-0.42
A_06_P6551	IES4 || 15 || response to DNA damage stimulus || molecular_function || YOR189W || 1081103	1	-0.68	-0.54	-1.34	-1.03
A_06_P2126	HPR1 || 4 || transcription* || nucleic acid binding || YDR138W || 1081105	1	-0.54	-0.68	-0.25	-0.16
A_06_P4456	|| 11 || biological_process || molecular_function || YKL047W || 1081106	1	-0.58	-0.59		-0.44
A_06_P6763	LSP1 || 16 || endocytosis* || protein kinase inhibitor activity || YPL004C || 1081107	1	2.64	2.64	2.83	3.06
A_06_P7228	AOS1 || 16 || response to DNA damage stimulus* || catalytic activity* || YPR180W || 1081108	1	-0.57	-0.56	-0.61	-0.41
A_06_P4374	MNS1 || 10 || metabolic process* || hydrolase activity* || YJR131W || 1081109	1	1.06	1.14	1.29	1.41
A_06_P1406	RPB5 || 2 || transcription* || transferase activity* || YBR154C || 1081110	1	-0.98	-0.84	-1.39	-1.15
A_06_P2539	YRF1-1 || 4 || telomere maintenance via recombination || nucleotide binding* || YDR545W || 1081111	1	-0.57	0.18	-1.15	-0.72
A_06_P3465	LSC2 || 7 || metabolic process* || ATP binding* || YGR244C || 1081112	1	0.39	0.38	-0.09	-0.27
A_06_P1032	MDM10 || 1 || telomere maintenance* || molecular_function || YAL010C || 1081113	1	-0.03	-0.18
A_06_P2418	SNX41 || 4 || transport* || phosphoinositide binding* || YDR425W || 1081114	1	0.63	0.59		0.46
A_06_P5067	|| 12 || biological_process || molecular_function || YLR253W || 1081115	1	-0.79	-0.43	-1.27	-1.12
A_06_P4876	|| 12 || biological_process || molecular_function || YLR064W || 1081116	1	1.37	1.24	1.95	1.79
A_06_P6833	YTA6 || 16 || biological_process || nucleotide binding* || YPL074W || 1081117	1	0.18	0.45	0.25	0.52
A_06_P2469	|| 4 || biological_process || molecular_function || YDR476C || 1081120	1	1.01	0.5	0.16	0.06
A_06_P1691	CPR4 || 3 || biological_process* || isomerase activity* || YCR069W || 1081122	1	0.85	0.61	1.24	1.04
A_06_P3839	|| 9 || response to drug || molecular_function* || YIL039W || 1081123	1	-0.37	-0.47	-0.56	-0.86
A_06_P4496	SRX1 || 11 || response to oxidative stress || DNA binding* || YKL086W || 1081124	1	1.47
A_06_P3478	MTM1 || 7 || transport* || transporter activity* || YGR257C || 1081125	1	-0.2	-0.29	-0.58	-0.55
A_06_P4415	LAC1 || 11 || replicative cell aging* || sphingosine N-acyltransferase activity || YKL008C || 1081126	1	1.43	1.64	1.59	1.6
A_06_P1800	|| 4 || || || YDL071C || 1081127	1	1.35	1.03	1.29	0.93
A_06_P2882	AAD6 || 6 || response to toxin* || oxidoreductase activity* || YFL056C || 1081128	1	-1.87	-0.91		-0.6
A_06_P4549	|| 11 || biological_process || molecular_function || YKL137W || 1081129	1	-0.07	-0.22		-1.24
A_06_P4817	SSL1 || 12 || transcription* || metal ion binding* || YLR005W || 1081131	1	0.51	0.39	0.68	0.54
A_06_P4670	|| 11 || || || YKR033C || 1081134	1		0.33
A_06_P5452	MRPL3 || 13 || translation* || RNA binding* || YMR024W || 1081136	1	-0.77	-0.75	-1.15	-1.39
A_06_P2014	|| 4 || || || YDR029W || 1081137	1	0.47	0.45		0.7
A_06_P3090	RPL1B || 7 || translation* || structural constituent of ribosome || YGL135W || 1081139	1	0.4	0.28	0.52	0.51
A_06_P2873	RGD2 || 6 || signal transduction* || GTPase activator activity* || YFL047W || 1081140	1	-0.34	-0.9
A_06_P3430	TRX2 || 7 || transport* || electron carrier activity* || YGR209C || 1081141	1	1.26	1.09	0.99	1.22
A_06_P5337	|| 13 || biological_process || molecular_function || YML050W || 1081142	1	-0.38	-0.8
A_06_P5561	|| 13 || biological_process* || molecular_function* || YMR130W || 1081143	1	-1.04	-0.64	-0.74	-0.63
A_06_P1004	AI1 || 17 || mRNA processing* || RNA binding* || Q0050 || 1081144	1	2.46	2.27	1.19	0.73
A_06_P5767	SNO4 || 13 || protein folding* || hydrolase activity* || YMR322C || 1081145	1	1.09	1.11	0.93	0.8
A_06_P4857	STU2 || 12 || microtubule nucleation* || structural constituent of cytoskeleton* || YLR045C || 1081146	1	-0.56	-0.52		-1.61
A_06_P2430	GPI19 || 4 || GPI anchor biosynthetic process || transferase activity* || YDR437W || 1081147	1	0.04	0.44		1.21
A_06_P6970	SRP72 || 16 || protein targeting to ER* || signal sequence binding || YPL210C || 1081148	1	-0.76	-0.68	-1.08	-1.19
A_06_P1837	MSS2 || 4 || protein complex assembly* || protein transporter activity || YDL107W || 1081149	1	-0.99	-0.86		-1.12
A_06_P5906	FPR1 || 14 || protein folding* || isomerase activity* || YNL135C || 1081150	1	1.34	0.82	1.18	1.23
A_06_P4468	TOA2 || 11 || transcription* || general RNA polymerase II transcription factor activity* || YKL058W || 1081151	1	0.86	0.7	0.6	0.6
A_06_P5585	|| 13 || || || YMR153C-A || 1081153	1	1.13	0.99		1.04
A_06_P4360	STE24 || 10 || proteolysis* || hydrolase activity* || YJR117W || 1081154	1	0.88	0.79	1.9	1.54
A_06_P4215	|| 10 || biological_process* || molecular_function* || YJL193W || 1081155	1	0.22	0.3		0.61
A_06_P6053	HCH1 || 14 || telomere maintenance* || chaperone binding* || YNL281W || 1081156	1	-1.48	-1.5	-0.09	-0.16
A_06_P5065	SYM1 || 12 || ethanol metabolic process || molecular_function || YLR251W || 1081158	1	1.61	1.63	2.19	1.89
A_06_P6295	TPT1 || 15 || tRNA processing* || transferase activity* || YOL102C || 1081159	1	0.13	0.44	0.32	0.35
A_06_P3633	VMA22 || 8 || protein complex assembly* || unfolded protein binding || YHR060W || 1081160	1	-0.32	-0.1	-0.87	-0.57
A_06_P1678	RSC6 || 3 || transcription* || DNA-dependent ATPase activity || YCR052W || 1081161	1	-0.46	-0.95	-0.87	-0.96
A_06_P6200	RCL1 || 15 || ribosome biogenesis and assembly* || molecular_function* || YOL010W || 1081162	1	-1.08	-0.82	-0.98	-0.65
A_06_P4726	TVP38 || 11 || vesicle-mediated transport || molecular_function || YKR088C || 1081163	1	1.33	1.38	1.17	0.98
A_06_P4786	SDH2 || 12 || transport* || metal ion binding* || YLL041C || 1081164	1	0.3	0.15	0.08	0.07
A_06_P2299	SUM1 || 4 || transcription* || DNA binding* || YDR310C || 1081165	1	0.15	-0.03	-0.04	-0.14
A_06_P1518	YPT10 || 2 || transport* || nucleotide binding* || YBR264C || 1081166	1	0.3	0.39	-0.3	0.12
A_06_P6199	MDM12 || 15 || mitochondrion organization and biogenesis* || molecular_function || YOL009C || 1081167	1	-0.21	-0.1		0.12
A_06_P4410	AUR1 || 11 || sphingolipid metabolic process || inositol phosphoceramide synthase activity || YKL004W || 1081168	1	1.08	0.73	0.47	0.42
A_06_P3168	SKI8 || 7 || meiosis* || translation repressor activity || YGL213C || 1081169	1	-0.34	-0.03	0.19	0.04
A_06_P7083	ERV2 || 16 || protein thiol-disulfide exchange || oxidoreductase activity* || YPR037C || 1081170	1	-0.3	-0.49	-1.08	-1.26
A_06_P5032	|| 12 || biological_process || molecular_function || YLR218C || 1081171	1	-0.05	0.13		-0.46
A_06_P2525	|| 4 || coenzyme A biosynthetic process || nucleotide binding* || YDR531W || 1081172	1	-0.65	-0.73	-0.17	-0.27
A_06_P2598	|| 5 || telomere maintenance || molecular_function || YEL057C || 1081174	1	1.73	1.27		2.58
A_06_P3543	SNF6 || 8 || transcription* || general RNA polymerase II transcription factor activity || YHL025W || 1081175	1	-0.31	-0.04		-0.23
A_06_P1366	RAD16 || 2 || response to DNA damage stimulus* || nucleotide binding* || YBR114W || 1081176	1	-0.14	-0.17	-0.44	-0.55
A_06_P6493	|| 15 || biological_process* || molecular_function* || YOR131C || 1081177	1	-1.27	-1.17		-1.34
A_06_P5239	RPN13 || 12 || proteolysis* || endopeptidase activity || YLR421C || 1081178	1	-0.58	-0.5	-0.71	-0.55
A_06_P4780	GRC3 || 12 || ribosome biogenesis and assembly* || molecular_function || YLL035W || 1081179	1	-1	-0.84
A_06_P1679	THR4 || 3 || metabolic process* || catalytic activity* || YCR053W || 1081180	1	-0.68	-0.62	0.46	0.38
A_06_P1056	FUN19 || 1 || biological_process || molecular_function || YAL034C || 1081181	1	0.96	1	1.39	1.56
A_06_P3911	HOS4 || 9 || histone deacetylation* || NAD-dependent histone deacetylase activity* || YIL112W || 1081182	1	0.1	0.27		-0.04
A_06_P2495	SAM2 || 4 || one-carbon compound metabolic process* || nucleotide binding* || YDR502C || 1081183	1	-0.46	-0.38	-3.17	-3.09
A_06_P3059	VPS73 || 7 || transport* || transporter activity* || YGL104C || 1081184	1	1.63	1.49	1.47	1.44
A_06_P4975	|| 12 || biological_process || molecular_function || YLR161W || 1081185	1	2.42	1.7		2.8
A_06_P6829	MUK1 || 16 || regulation of transcription || molecular_function* || YPL070W || 1081186	1	-0.68	-0.76
A_06_P6754	|| 15 || biological_process || molecular_function || YOR390W || 1081187	1	0.76	0.36		-0.37
A_06_P5332	PRP39 || 13 || mRNA processing* || RNA splicing factor activity, transesterification mechanism* || YML046W || 1081190	1	-0.34	-0.55		-0.14
A_06_P1008	AI5_ALPHA || 17 || mRNA processing* || hydrolase activity* || Q0070 || 1081191	1	0.41	1.11	-0.22	-0.2
A_06_P4542	SHE2 || 11 || intracellular mRNA localization* || mRNA binding || YKL130C || 1081192	1	0.14	0.03		0.27
A_06_P2167	CSN9 || 4 || adaptation to pheromone during conjugation with cellular fusion* || molecular_function || YDR179C || 1081195	1	-0.67	-0.03
A_06_P4763	COX19 || 12 || metal ion transport* || copper ion binding* || YLL018C-A || 1081196	1	-0.01	-0.16	0.26	0.42
A_06_P5844	MSK1 || 14 || translation* || nucleotide binding* || YNL073W || 1081197	1	-0.81	-0.85	-0.1	-1.22
A_06_P6429	ALG8 || 15 || protein amino acid N-linked glycosylation* || transferase activity* || YOR067C || 1081198	1	0.56	0.56	0.95	0.88
A_06_P3551	RPL8A || 8 || translation* || structural constituent of ribosome || YHL033C || 1081199	1	-0.74	-0.88	-0.28	-0.37
A_06_P4448	PTM1 || 11 || biological_process || molecular_function || YKL039W || 1081200	1	0.7	0.88	1.16	0.89
A_06_P1737	|| 4 || || || YDL009C || 1081201	1		0.48
A_06_P3406	TYS1 || 7 || translation* || nucleotide binding* || YGR185C || 1081202	1	-0.43	-0.72	0.09	-0.36
A_06_P2603	CIN8 || 5 || cell cycle* || nucleotide binding* || YEL061C || 1081204	1	-1.9	2.93
A_06_P7000	HSP82 || 16 || protein folding* || nucleotide binding* || YPL240C || 1081205	1	-2.39	-2.35	-0.71	-0.68
A_06_P2054	|| 4 || biological_process || molecular_function* || YDR067C || 1081206	1	-0.55	0.03		0.15
A_06_P4917	|| 12 || biological_process || molecular_function || YLR104W || 1081207	1	0.36	-0.11
A_06_P2718	|| 5 || biological_process* || nucleotide binding* || YER087W || 1081209	1	-0.56	-0.46		-1.27
A_06_P3897	FMC1 || 9 || response to drug* || molecular_function || YIL098C || 1081210	1	-1.08	-1	-1.8	-1.79
A_06_P1508	TRS20 || 2 || transport* || Ras guanyl-nucleotide exchange factor activity || YBR254C || 1081211	1	-0.6	-0.79		-0.23
A_06_P4095	JEM1 || 10 || protein folding* || unfolded protein binding* || YJL073W || 1081212	1	-0.53	-0.65
A_06_P6033	ORC5 || 14 || DNA replication* || nucleotide binding* || YNL261W || 1081213	1	-1.32	-1.25	-0.52	-0.49
A_06_P5620	SSO2 || 13 || intracellular protein transport* || protein transporter activity* || YMR183C || 1081214	1	-0.45	-0.17	-1.47	-1.14
A_06_P3450	SMI1 || 7 || transcription* || molecular_function* || YGR229C || 1081215	1	-1.27	-1.05		-1.68
A_06_P3454	PHO81 || 7 || phosphate metabolic process || cyclin-dependent protein kinase inhibitor activity || YGR233C || 1081216	1	-2.26	-2.33	-2.05	-2.29
A_06_P5455	|| 13 || biological_process || molecular_function || YMR027W || 1081217	1	0.13	0.2	0	-0.01
A_06_P4009	DAL3 || 9 || purine base metabolic process* || hydrolase activity* || YIR032C || 1081218	1	2.44	2.12	1.08	1.16
A_06_P2055	DOS2 || 4 || biological_process || molecular_function || YDR068W || 1081219	1	-0.58	-0.34	-1.14	-0.93
A_06_P2193	COQ4 || 4 || ubiquinone biosynthetic process || molecular_function || YDR204W || 1081220	1	0.93	0.81	1.31	1.06
A_06_P6711	PYK2 || 15 || glycolysis* || transferase activity* || YOR347C || 1081221	1	-0.88	-0.8	0.21	0.25
A_06_P2942	DUG1 || 6 || proteolysis* || hydrolase activity* || YFR044C || 1081222	1	1.89	1.9	1.61	1.45
A_06_P2543	YEA4 || 5 || transport* || sugar:hydrogen ion symporter activity* || YEL004W || 1081223	1	1.56	1.12	1.91	1.68
A_06_P1375	TFC1 || 2 || transcription* || DNA binding* || YBR123C || 1081224	1	-0.67	-0.29		-0.78
A_06_P5677	DFG5 || 13 || metabolic process* || hydrolase activity* || YMR238W || 1081225	1	-0.01	-0.02	-0.23	-0.38
A_06_P2340	YPS7 || 4 || biological_process* || hydrolase activity* || YDR349C || 1081226	1	0.78	0.62	0.75	0.65
A_06_P5522	UTP15 || 13 || ribosome biogenesis and assembly* || snoRNA binding || YMR093W || 1081227	1	-0.86	-0.79	-0.07	-0.29
A_06_P5497	MOT3 || 13 || transcription* || metal ion binding* || YMR070W || 1081228	1	0.18	0.06	-0.14	-0.03
A_06_P2195	EBS1 || 4 || telomere maintenance* || molecular_function || YDR206W || 1081229	1	0.05	-0.2	0.26	0.07
A_06_P5326	CGI121 || 13 || transcription* || molecular_function || YML036W || 1081230	1	-0.7	-0.53
A_06_P3181	OST5 || 7 || protein amino acid N-linked glycosylation || transferase activity* || YGL226C-A || 1081231	1	0.36	0.13	0.68	0.39
A_06_P5879	|| 14 || metabolic process || molecular_function || YNL108C || 1081232	1	-0.39	-0.7		-0.65
A_06_P3483	BUD32 || 7 || transcription* || nucleotide binding* || YGR262C || 1081233	1	0.23	-0.03	-0.07	-0.13
A_06_P5990	MGS1 || 14 || DNA repair* || nucleotide binding* || YNL218W || 1081234	1	-0.41	-0.26	-0.39	-0.37
A_06_P3257	ACB1 || 7 || transport* || binding* || YGR037C || 1081235	1	0.03	-0.21	-0.07	-0.21
A_06_P6290	WRS1 || 15 || translation* || nucleotide binding* || YOL097C || 1081236	1	-1.12	-1.27	-0.65	-0.7
A_06_P1522	MRPL37 || 2 || translation* || structural constituent of ribosome || YBR268W || 1081237	1	-0.85	-0.77	-1.15	-1.42
A_06_P2480	RIB3 || 4 || aerobic respiration* || 3,4-dihydroxy-2-butanone-4-phosphate synthase activity || YDR487C || 1081238	1	-0.39	-0.56	-0.15	-0.24
A_06_P2693	THO1 || 5 || poly(A)+ mRNA export from nucleus* || RNA binding* || YER063W || 1081240	1	0.56	0.83	-0.43	-0.66
A_06_P5691	|| 13 || biological_process || molecular_function || YMR252C || 1081241	1	0.91	0.56	1	0.76
A_06_P2697	|| 5 || biological_process || molecular_function || YER066W || 1081242	1	1.23	1.17	1.69	1.53
A_06_P2928	RPL2A || 6 || translation || RNA binding* || YFR031C-A || 1081243	1	0.05	-0.33	0.12	-0.11
A_06_P5445	SPO20 || 13 || sporulation* || SNAP receptor activity || YMR017W || 1081244	1	2.19	2.4		2.11
A_06_P3405	UBR1 || 7 || ubiquitin cycle* || metal ion binding* || YGR184C || 1081245	1	0.03	0.1	0.3	0.3
A_06_P6629	|| 15 || biological_process || molecular_function || YOR268C || 1081247	1	0.49	0.18		0.61
A_06_P2764	RPS26B || 5 || translation || structural constituent of ribosome || YER131W || 1081248	1	-1.04	-0.7	-1.37	-1.07
A_06_P3223	CUL3 || 7 || cell cycle* || protein binding* || YGR003W || 1081249	1	-1.18	-1.16		-0.79
A_06_P6388	BUB3 || 15 || cell cycle* || molecular_function || YOR026W || 1081250	1	0.47	0.13		-0.33
A_06_P4558	AVT3 || 11 || transport* || transporter activity* || YKL146W || 1081251	1	1.08	0.83	0.77	0.81
A_06_P6653	|| 15 || biological_process || molecular_function || YOR292C || 1081252	1	1.1	1.07	0.97	1.07
A_06_P1887	MSH5 || 4 || response to DNA damage stimulus* || molecular_function* || YDL154W || 1081253	1	0.33	0.4	-0.26	-0.32
A_06_P2031	HEM13 || 4 || porphyrin biosynthetic process* || oxidoreductase activity* || YDR044W || 1081254	1	0.45	0.21		0.68
A_06_P3842	PKP1 || 9 || telomere maintenance* || transferase activity* || YIL042C || 1081255	1	1.69	1.24	1.06	0.97
A_06_P3586	YSC84 || 8 || endocytosis* || molecular_function || YHR016C || 1081256	1	0.3	0.4	0.51	0.32
A_06_P4326	CSN12 || 10 || adaptation to pheromone during conjugation with cellular fusion || molecular_function || YJR084W || 1081257	1	-0.14	-0.41	0.04	-0.42
A_06_P1828	SNU23 || 4 || mRNA processing* || metal ion binding* || YDL098C || 1081259	1	-0.46	0.05		0.39
A_06_P5340	|| 13 || biological_process || molecular_function || YML053C || 1081260	1	0.95	0.72		0.13
A_06_P4994	SAM1 || 12 || one-carbon compound metabolic process* || nucleotide binding* || YLR180W || 1081262	1	-0.93	-1.22	-1.88	-1.99
A_06_P5176	ADE13 || 12 || purine nucleotide biosynthetic process* || catalytic activity* || YLR359W || 1081263	1	-1.85	-1.73	-1.62	-1.63
A_06_P4736	UBP11 || 11 || biological_process* || hydrolase activity* || YKR098C || 1081264	1	0.03	0.4		0.23
A_06_P6104	THI12 || 14 || thiamin biosynthetic process || molecular_function || YNL332W || 1081265	1	1.75	1.35	0.3	0.19
A_06_P4353	YMR1 || 10 || vesicle-mediated transport* || hydrolase activity* || YJR110W || 1081266	1	-0.23	0.23	0.24	0.33
A_06_P1597	|| 3 || biological_process || molecular_function || YCL045C || 1081267	1	0.02	-0.3	0.27	0.12
A_06_P3163	SIP2 || 7 || protein amino acid phosphorylation* || AMP-activated protein kinase activity || YGL208W || 1081268	1	1.89	1.46		1.72
A_06_P5873	POL1 || 14 || DNA replication* || nucleotide binding* || YNL102W || 1081269	1	-0.88	-0.85		-1.06
A_06_P7240	AQY1 || 16 || transport* || transporter activity* || YPR192W || 1081270	1	1.81	1.14
A_06_P3634	GIC1 || 8 || establishment of cell polarity* || small GTPase regulator activity || YHR061C || 1081271	1	1.16	1.13	0.7	0.65
A_06_P4309	TOR1 || 10 || cell cycle* || nucleotide binding* || YJR066W || 1081272	1	1.31	1.32	1.29	1.29
A_06_P4523	|| 11 || || || YKL111C || 1081273	1	1.02	0.57
A_06_P1315	TIP1 || 2 || cell wall organization and biogenesis* || hydrolase activity* || YBR067C || 1081274	1	7.09	6.71	7.13	6.96
A_06_P2668	SAH1 || 5 || one-carbon compound metabolic process* || hydrolase activity* || YER043C || 1081275	1	-0.2	-0.19	-1.98	-2.05
A_06_P4103	ARP4 || 10 || transcription* || chromatin binding* || YJL081C || 1081277	1	-0.33	-0.37	-0.71	-0.6
A_06_P1237	|| 2 || biological_process || molecular_function || YBL104C || 1081278	1	0.51	0.1	0.44	0.25
A_06_P1656	RPS14A || 3 || translation* || RNA binding* || YCR031C || 1081279	1	-0.31	-0.71	0.03	0.01
A_06_P4440	IXR1 || 11 || transcription* || DNA binding || YKL032C || 1081280	1	0.48	0.39		-0.04
A_06_P6913	PEP4 || 16 || proteolysis* || hydrolase activity* || YPL154C || 1081281	1	1.71	1.41	1.33	1.48
A_06_P4611	PTK1 || 11 || protein amino acid phosphorylation* || nucleotide binding* || YKL198C || 1081282	1	0.13	0.8	2.76	2.62
A_06_P4661	DBP7 || 11 || ribosome biogenesis and assembly* || nucleotide binding* || YKR024C || 1081283	1	-1.29	-1.21	-1.1	-1.05
A_06_P5622	|| 13 || biological_process || molecular_function || YMR185W || 1081284	1	-0.36	-0.66		-0.26
A_06_P1701	AHC2 || 3 || telomere maintenance || molecular_function || YCR082W || 1081285	1	-0.84	-0.67	-0.43	-0.18
A_06_P3252	GSC2 || 7 || spore wall assembly (sensu Fungi)* || transferase activity* || YGR032W || 1081286	1	0.45	0.03	0.56	0.44
A_06_P3900	XBP1 || 9 || transcription* || DNA binding* || YIL101C || 1081287	1	2.01	2.03	2.49	2.55
A_06_P1582	HIS4 || 3 || amino acid biosynthetic process* || hydrolase activity* || YCL030C || 1081288	1	-3.29	-3.47	-1.84	-2.04
A_06_P2631	NTF2 || 5 || transport* || Ran GTPase binding || YER009W || 1081289	1	0.35	0.34	0.78	0.78
A_06_P4148	|| 10 || || || YJL127W-A || 1081290	1	1.38	1.24		1.43
A_06_P5354	ORC1 || 13 || DNA replication* || nucleotide binding* || YML065W || 1081291	1	-0.93	-0.64		-0.91
A_06_P3244	THG1 || 7 || tRNA processing* || transferase activity* || YGR024C || 1081292	1	0.96	0.98	0.68	0.86
A_06_P3522	MRP4 || 8 || translation || structural constituent of ribosome* || YHL004W || 1081293	1	-0.77	-1.11	-1.53	-1.49
A_06_P3626	CUP1-1 || 8 || response to copper ion || metal ion binding* || YHR053C || 1081294	1	1.94	2.41	1.98	2.15
A_06_P6533	LCB4 || 15 || lipid metabolic process* || nucleotide binding* || YOR171C || 1081295	1	-0.69	-0.83	-0.76	-0.79
A_06_P4697	TIF1 || 11 || translation* || nucleotide binding* || YKR059W || 1081296	1	-0.65	-0.43	-0.45	-0.36
A_06_P2644	GPA2 || 5 || sporulation (sensu Fungi)* || nucleotide binding* || YER020W || 1081297	1	-0.8	-0.92	-1.17	-1.34
A_06_P5383	UTP14 || 13 || ribosome biogenesis and assembly* || nucleotide binding* || YML093W || 1081298	1	-1.24	-0.99	-1.34	-1.03
A_06_P1643	MAK31 || 3 || telomere maintenance* || peptide alpha-N-acetyltransferase activity || YCR020C-A || 1081299	1	-1.25	-1.38	-0.78	-0.49
A_06_P4710	SIS2 || 11 || G1/S transition of mitotic cell cycle* || phosphopantothenoylcysteine decarboxylase activity* || YKR072C || 1081300	1	-0.62	-0.42	-0.44	-0.54
A_06_P3958	BNR1 || 9 || actin filament organization* || actin binding* || YIL159W || 1081301	1	-1.39	-1.14		-1.64
A_06_P2504	ACN9 || 4 || gluconeogenesis* || molecular_function || YDR511W || 1081302	1	-0.28	-0.29	-0.77	-0.83
A_06_P5893	|| 14 || biological_process* || molecular_function* || YNL122C || 1081303	1	-0.69	-0.75	-1.43	-1.29
A_06_P1303	|| 2 || biological_process* || molecular_function* || YBR056W || 1081306	1	-0.26	0.01	0.2	0.34
A_06_P1590	ATG22 || 3 || transport* || molecular_function || YCL038C || 1081307	1	0.76	0.71	0.26	0.49
A_06_P3642	RRP4 || 8 || rRNA processing* || hydrolase activity* || YHR069C || 1081308	1	-0.4	-0.24	-0.64	-0.23
A_06_P5882	CYB5 || 14 || transport* || metal ion binding* || YNL111C || 1081310	1	0.01	0.12	-1.17	-1.06
A_06_P2786	PET122 || 5 || translation* || translation initiation factor activity* || YER153C || 1081311	1	-0.54	-0.27	0.11	0.2
A_06_P6167	ESF2 || 14 || ribosome biogenesis and assembly* || RNA binding* || YNR054C || 1081312	1	-0.89	-0.98	-1.68	-1.51
A_06_P1314	NRG2 || 2 || transcription* || metal ion binding* || YBR066C || 1081313	1	-0.65	-0.13		-0.94
A_06_P6260	HST1 || 15 || transcription* || hydrolase activity* || YOL068C || 1081314	1	-0.33	-0.35	-0.58	-0.49
A_06_P5291	TRM12 || 13 || tRNA processing* || transferase activity* || YML005W || 1081315	1	-0.49	-0.19	0.17	0.35
A_06_P3459	KEL2 || 7 || conjugation with cellular fusion* || molecular_function || YGR238C || 1081316	1		-0.39
A_06_P3229	SEC9 || 7 || transport* || SNAP receptor activity || YGR009C || 1081317	1	-0.38	-0.32	-0.72	-0.74
A_06_P5381	RPM2 || 13 || translation* || hydrolase activity* || YML091C || 1081318	1	-0.97	-0.98	-1.34	-1.26
A_06_P1042	ATS1 || 1 || tRNA modification* || molecular_function || YAL020C || 1081319	1	1.38	1.1	1.02	1.04
A_06_P5322	RAD52 || 13 || response to DNA damage stimulus* || recombinase activity* || YML032C || 1081320	1	-0.75	-0.5		-0.5
A_06_P4417	UFD4 || 11 || ubiquitin cycle* || ligase activity* || YKL010C || 1081321	1	0.3	0.3	1.07	1.04
A_06_P4318	HOC1 || 10 || cell wall mannoprotein biosynthetic process* || transferase activity* || YJR075W || 1081323	1	-0.72	-0.8	-0.62	-0.78
A_06_P6591	WTM2 || 15 || transcription* || transcription corepressor activity || YOR229W || 1081324	1	0.84	0.6	0.67	0.81
A_06_P2283	DPL1 || 4 || sphingolipid metabolic process* || catalytic activity* || YDR294C || 1081325	1	0.83	0.82	0.85	0.96
A_06_P6943	|| 16 || translation || structural constituent of ribosome || YPL183W-A || 1081326	1	-0.22	-0.35	-0.41	-0.41
A_06_P1682	YIH1 || 3 || regulation of amino acid metabolic process || molecular_function || YCR059C || 1081327	1	-0.2	-0.35	-0.27	-0.3
A_06_P2981	TRP5 || 7 || metabolic process* || catalytic activity* || YGL026C || 1081328	1	-1.02	-0.92	1.08	1.09
A_06_P6160	|| 14 || protein amino acid phosphorylation* || nucleotide binding* || YNR047W || 1081329	1	0.56	0.79	1.27	1.21
A_06_P1253	UGA2 || 2 || metabolic process* || oxidoreductase activity* || YBR006W || 1081330	1	-0.19	0.2	0.47	0.65
A_06_P3119	YRB30 || 7 || biological_process* || protein binding* || YGL164C || 1081331	1	-0.43	-0.03		-0.53
A_06_P3623	SMF2 || 8 || transport* || metal ion binding* || YHR050W || 1081332	1	1.56	1.34	1.02	0.96
A_06_P4879	PET309 || 12 || translation* || translation regulator activity || YLR067C || 1081333	1	-0.21	-0.11		-0.47
A_06_P5941	PSD1 || 14 || phospholipid biosynthetic process* || lyase activity* || YNL169C || 1081334	1	-0.15	-0.12	-1.19	-1.4
A_06_P4450	VPS24 || 11 || transport* || protein binding || YKL041W || 1081335	1	-0.48	-0.14	-0.89	-0.71
A_06_P5727	HSH155 || 13 || mRNA processing* || binding* || YMR288W || 1081336	1	-0.03	-0.15	0.11	0.02
A_06_P4519	|| 11 || biological_process* || molecular_function* || YKL107W || 1081337	1	1.26	1.49	1.19	0.98
A_06_P2986	RPL24A || 7 || translation || RNA binding* || YGL031C || 1081339	1	0.16	-0.3	0.09	-0.13
A_06_P2320	PEX3 || 4 || peroxisome organization and biogenesis* || protein binding || YDR329C || 1081340	1	-0.05	-0.01	0.41	0.21
A_06_P6422	|| 15 || mitochondrion organization and biogenesis || molecular_function || YOR060C || 1081341	1	-0.01	0.41
A_06_P4702	OAF3 || 11 || biological_process* || molecular_function* || YKR064W || 1081342	1	-0.02	-0.01	0.32	0.07
A_06_P5994	SSU72 || 14 || rRNA processing* || hydrolase activity* || YNL222W || 1081343	1	-0.35	-0.25		-0.34
A_06_P1179	MOH1 || 2 || biological_process || molecular_function || YBL049W || 1081344	1	1.53	1.47	1.81	1.94
A_06_P2536	|| 4 || biological_process* || molecular_function || YDR542W || 1081345	1	0.82	0.5	0.69	0.46
A_06_P5049	|| 12 || || || YLR235C || 1081346	1	0.67	0.93		0.81
A_06_P5068	NDL1 || 12 || transport* || microtubule plus-end binding || YLR254C || 1081347	1	1.43	1.21	0.96	0.82
A_06_P5571	RIM11 || 13 || protein amino acid phosphorylation* || nucleotide binding* || YMR139W || 1081348	1	0.7	0.88	1.25	1.21
A_06_P2711	|| 5 || biological_process || molecular_function || YER080W || 1081349	1	1.04	0.91	0.71	0.53
A_06_P6782	MET12 || 16 || methionine metabolic process || oxidoreductase activity* || YPL023C || 1081350	1	0.4	0.11	0.3	0.2
A_06_P7030	KAR9 || 16 || nuclear migration, microtubule-mediated* || molecular_function || YPL269W || 1081351	1	0.87	1.1	1.68	1.52
A_06_P3956	COA1 || 9 || cytochrome c oxidase complex assembly* || molecular_function || YIL157C || 1081352	1	0.14	0.09	-0.43	-0.29
A_06_P5001	SKG3 || 12 || biological_process || molecular_function || YLR187W || 1081353	1	1.01	0.41	0.43	0.53
A_06_P5286	YRF1-5 || 12 || telomere maintenance via recombination || nucleotide binding* || YLR467W || 1081354	1	-0.53	0.22	-1.14	-0.8
A_06_P3179	SDT1 || 7 || metabolic process* || catalytic activity* || YGL224C || 1081355	1	-2.92	-2.7		-2.65
A_06_P1391	|| 2 || proteolysis* || hydrolase activity* || YBR139W || 1081357	1	0.95	0.95	1.97	1.72
A_06_P3283	SPT4 || 7 || transcription* || metal ion binding* || YGR063C || 1081358	1	0.25	-0.07	0.1	-0.11
A_06_P6967	TYW1 || 16 || tRNA processing* || molecular_function* || YPL207W || 1081359	1	-1.7	-1.29	-1.05	-0.92
A_06_P4624	SAC1 || 11 || exocytosis* || inositol or phosphatidylinositol phosphatase activity* || YKL212W || 1081361	1	-0.8	-0.5	-0.38	-0.37
A_06_P3485	MES1 || 7 || translation* || nucleotide binding* || YGR264C || 1081362	1	-1.48	-1.32		-0.71
A_06_P3045	LIF1 || 7 || response to DNA damage stimulus* || chromatin binding || YGL090W || 1081363	1	-0.23	0.07
A_06_P4332	GRR1 || 10 || response to DNA damage stimulus* || protein binding* || YJR090C || 1081364	1	0.58	0.24	0.56	0.57
A_06_P4962	|| 12 || biological_process || molecular_function || YLR149C || 1081365	1	1.71	2	2.52	2.41
A_06_P3706	|| 8 || biological_process || molecular_function || YHR131C || 1081367	1	0.26	0.39		0.67
A_06_P4034	|| 10 || || || YJL012C-A || 1081368	1	-2.92	-2.82	-3.17	-3.12
A_06_P1700	SRB8 || 3 || transcription* || RNA polymerase II transcription mediator activity || YCR081W || 1081369	1	-0.19	-0.25	0.21	0.21
A_06_P3472	|| 7 || rRNA processing || molecular_function || YGR251W || 1081371	1	-0.71	-0.71	-1.12	-1.03
A_06_P1672	IMG1 || 3 || translation || structural constituent of ribosome || YCR046C || 1081372	1	-0.11	-0.52	-1.31	-1.57
A_06_P3400	OKP1 || 7 || cell cycle* || protein binding || YGR179C || 1081373	1	-0.35	-0.21		-0.46
A_06_P5750	GAS1 || 13 || cell wall organization and biogenesis* || GPI anchor binding* || YMR307W || 1081375	1	0.41	0.44	-0.1	-0.15
A_06_P5739	LIP1 || 13 || ceramide biosynthetic process || sphingosine N-acyltransferase activity || YMR298W || 1081378	1	-0.11	-0.31		-0.24
A_06_P2505	EMI1 || 4 || meiosis* || molecular_function || YDR512C || 1081379	1	-0.38	-0.36	-0.36	-0.31
A_06_P6934	SPT14 || 16 || biosynthetic process* || transferase activity* || YPL175W || 1081381	1	-0.18	-0.09	0.09	-0.06
A_06_P1511	POP4 || 2 || rRNA processing* || ribonuclease activity* || YBR257W || 1081382	1	-0.57	0.67		0.68
A_06_P4494	HOT13 || 11 || transport* || molecular_function* || YKL084W || 1081383	1	0.32	0.37		0.58
A_06_P1221	AVT5 || 2 || transport* || transporter activity* || YBL089W || 1081384	1	1.19	0.9	1.2	1.06
A_06_P2199	|| 4 || biological_process || molecular_function || YDR210W || 1081385	1	-0.86	-0.67		-0.93
A_06_P4579	TPK3 || 11 || protein amino acid phosphorylation* || nucleotide binding* || YKL166C || 1081386	1	-1.33	-1.23
A_06_P3647	OSH3 || 8 || transport* || phosphatidylinositol binding* || YHR073W || 1081387	1	-0.33	0.09	-0.16	0.04
A_06_P4619	|| 11 || biological_process || molecular_function || YKL207W || 1081388	1	0.95	0.71	0.5	0.37
A_06_P1956	|| 4 || || || YDL221W || 1081389	1				2.23
A_06_P2465	TRS31 || 4 || transport* || Ras guanyl-nucleotide exchange factor activity || YDR472W || 1081390	1	0.16	-0.29	0.06	-0.09
A_06_P6907	PPT2 || 16 || lipid biosynthetic process* || transferase activity* || YPL148C || 1081391	1	1.66	1.44	2.25	1.86
A_06_P2016	MIC14 || 4 || biological_process || molecular_function || YDR031W || 1081392	1	0.24	0.5		-0.06
A_06_P6099	EGT2 || 14 || cell cycle* || cellulase activity || YNL327W || 1081393	1	2.89	2.98	1.16	1.33
A_06_P3083	CWC23 || 7 || biological_process* || molecular_function* || YGL128C || 1081394	1	-0.33	-0.58
A_06_P4813	|| 12 || biological_process* || molecular_function || YLR001C || 1081395	1	1.38	1.22	1.69	1.79
A_06_P2476	KRE2 || 4 || protein amino acid glycosylation* || transferase activity* || YDR483W || 1081396	1	-0.26	-0.12	0.1	0.02
A_06_P6187	AIF1 || 14 || electron transport* || oxidoreductase activity* || YNR074C || 1081397	1		2.87
A_06_P6999	YAR1 || 16 || response to oxidative stress* || molecular_function || YPL239W || 1081400	1	-1.89	-1.69	-1.64	-1.52
A_06_P1855	|| 4 || metabolic process || oxidoreductase activity* || YDL124W || 1081402	1	-0.27	-0.45	0.13	0.11
A_06_P7057	|| 16 || || || YPR012W || 1081403	1	0.64	0.61		0.94
A_06_P1529	RIF1 || 2 || cell cycle* || protein binding* || YBR275C || 1081404	1	-1.1	-1.25	-1.5	-1.28
A_06_P1300	|| 2 || biological_process || molecular_function || YBR053C || 1081406	1	0.85	0.85	1.54	1.35
A_06_P5219	DUS3 || 12 || metabolic process* || zinc ion binding* || YLR401C || 1081407	1	-1.47	-1.51		-1.88
A_06_P1399	|| 2 || biological_process || molecular_function || YBR147W || 1081408	1	1.48	1.15	2.19	2.21
A_06_P1450	|| 2 || biological_process || molecular_function || YBR197C || 1081409	1	-0.34	-0.76		-0.69
A_06_P1339	NHP6B || 2 || transcription* || DNA binding* || YBR089C-A || 1081410	1	1.34	1.08	1.13	0.97
A_06_P1788	RAD59 || 4 || response to DNA damage stimulus* || protein binding* || YDL059C || 1081411	1	0.12	0.19		-1
A_06_P6640	RFM1 || 15 || telomere maintenance* || unfolded protein binding || YOR279C || 1081412	1	-0.72	-0.61	-1.5	-1.4
A_06_P1894	DHH1 || 4 || transport* || nucleotide binding* || YDL160C || 1081413	1	0.2	-0.18	1.14	0.86
A_06_P5910	RLR1 || 14 || transcription* || DNA binding* || YNL139C || 1081414	1	-1.04	-0.93
A_06_P6454	ECM3 || 15 || cell wall organization and biogenesis || ATPase activity || YOR092W || 1081415	1	1.25	0.92	0.93	0.98
A_06_P1519	TSC10 || 2 || metabolic process* || oxidoreductase activity* || YBR265W || 1081416	1	1.46	1.25	0.91	0.85
A_06_P6361	RRP6 || 15 || ribosome biogenesis and assembly* || hydrolase activity* || YOR001W || 1081417	1	-0.73	-0.84	-0.51	-0.79
A_06_P5111	ATP14 || 12 || transport* || metal ion binding* || YLR295C || 1081419	1	0.38	-0.27	-0.19	-0.4
A_06_P5846	IMP4 || 14 || ribosome biogenesis and assembly* || rRNA primary transcript binding* || YNL075W || 1081420	1	-1.63	-1.43	-1.54	-1.44
A_06_P5984	VID27 || 14 || biological_process* || molecular_function || YNL212W || 1081421	1	0.67	0.66	0.32	0.23
A_06_P6521	SME1 || 15 || mRNA processing* || RNA binding* || YOR159C || 1081422	1	-0.59	-0.6		-0.52
A_06_P7045	CIT3 || 16 || tricarboxylic acid cycle* || transferase activity* || YPR001W || 1081423	1	3.28	3.27	4.29	4.17
A_06_P6931	COX10 || 16 || heme biosynthetic process* || transferase activity* || YPL172C || 1081425	1	-0.14	-0.38	-0.54	-0.74
A_06_P6890	RPL5 || 16 || translation* || RNA binding* || YPL131W || 1081426	1	-0.73	-0.84	-0.35	-0.31
A_06_P4062	MHP1 || 10 || cell wall organization and biogenesis* || structural constituent of cytoskeleton || YJL042W || 1081427	1	1.34	1.08	0.5	0.07
A_06_P1874	BPL1 || 4 || protein modification process* || catalytic activity* || YDL141W || 1081428	1	0.48	0.23	0.53	0.44
A_06_P2422	TIF35 || 4 || translation* || nucleotide binding* || YDR429C || 1081429	1	-0.85	-0.93	-1.26	-1.34
A_06_P4521	HAP4 || 11 || transcription* || DNA binding* || YKL109W || 1081430	1	-0.81	-0.92	-0.93	-0.98
A_06_P2129	DOP1 || 4 || cell morphogenesis* || molecular_function || YDR141C || 1081431	1	-0.01	0.09	0.56	0.59
A_06_P5069	|| 12 || || || YLR255C || 1081433	1	-0.36	0.01
A_06_P5311	UNG1 || 13 || metabolic process* || hydrolase activity* || YML021C || 1081435	1	-1.14	-1.09		-1.04
A_06_P6322	VPS68 || 15 || transport* || molecular_function || YOL129W || 1081436	1	1.53	1.64	1.3	1.41
A_06_P6490	ADE2 || 15 || purine nucleotide biosynthetic process* || ATP binding* || YOR128C || 1081437	1	-2.35	-2.06	-1.61	-1.56
A_06_P4407	MET14 || 11 || response to drug* || nucleotide binding* || YKL001C || 1081438	1	-0.51	-0.38	-1.95	-1.77
A_06_P2367	BCS1 || 4 || aerobic respiration* || nucleotide binding* || YDR375C || 1081439	1	0.13	-0.12	-0.4	-0.61
A_06_P6298	WSC3 || 15 || cell wall organization and biogenesis* || transmembrane receptor activity || YOL105C || 1081440	1	3.44	3.26	4.03	3.9
A_06_P4557	RPT1 || 11 || ubiquitin-dependent protein catabolic process* || nucleotide binding* || YKL145W || 1081442	1	-1.31	-1.34	-1.39	-1.39
A_06_P1950	GDH2 || 4 || amino acid metabolic process* || oxidoreductase activity* || YDL215C || 1081443	1	2.6	2.55	3.36	3.21
A_06_P5113	|| 12 || biological_process || molecular_function || YLR297W || 1081444	1	1.76	1.54	2.33	2.12
A_06_P7142	SYT1 || 16 || vesicle-mediated transport* || guanyl-nucleotide exchange factor activity* || YPR095C || 1081445	1	0.38	0.55	0.06	0.54
A_06_P3058	RPL28 || 7 || translation* || RNA binding* || YGL103W || 1081446	1	-0.58	-0.53	-0.4	-0.41
A_06_P5231	|| 12 || biological_process || molecular_function || YLR413W || 1081447	1	1.2	1.36	1.62	1.86
A_06_P5227	UTP21 || 12 || ribosome biogenesis and assembly* || snoRNA binding || YLR409C || 1081448	1	-1.6	-1.35	-1.35	-1.2
A_06_P5470	ARA2 || 13 || L-ascorbic acid biosynthetic process || oxidoreductase activity* || YMR041C || 1081449	1	1.52	1.97	1.26	1.42
A_06_P7091	|| 16 || biological_process || molecular_function || YPR045C || 1081451	1	-0.59	-0.16	-0.18	0.04
A_06_P5732	GOT1 || 13 || transport* || molecular_function || YMR292W || 1081452	1	1.29	1.6	0.98	1.78
A_06_P1653	FEN2 || 3 || transport* || pantothenate transporter activity || YCR028C || 1081453	1	0.52	0.76	0.74	0.7
A_06_P5801	HHF2 || 14 || chromatin assembly or disassembly* || DNA binding || YNL030W || 1081454	1	-0.87	-0.72	-1.66	-1.55
A_06_P3749	ATG7 || 8 || transport* || catalytic activity* || YHR171W || 1081455	1	1.01	0.76	1.46	1.23
A_06_P3988	SQT1 || 9 || ribosome biogenesis and assembly* || molecular_function || YIR012W || 1081456	1	-1.57	-1.56	-1.27	-1.2
A_06_P3823	YKE4 || 9 || transport* || metal ion transmembrane transporter activity* || YIL023C || 1081458	1	1.33	1.2	1.32	1.07
A_06_P3039	GUP1 || 7 || transport* || symporter activity* || YGL084C || 1081459	1	1.1	0.9	1.17	1.02
A_06_P6586	RPB8 || 15 || transcription* || transferase activity* || YOR224C || 1081460	1	-0.82	-0.69	-0.53	-0.33
A_06_P1832	POL3 || 4 || DNA replication* || nucleotide binding* || YDL102W || 1081461	1	-1.11	-0.85	-0.7	-0.53
A_06_P1023	|| 17 || || || Q0297 || 1081462	1	-1.16	-1.11	-0.27	0.3
A_06_P1609	PRD1 || 3 || proteolysis || hydrolase activity* || YCL057W || 1081463	1	-1.33	-0.99	-1.16	-1.17
A_06_P6694	MIP1 || 15 || DNA replication* || transferase activity* || YOR330C || 1081464	1	-0.07	-0.2	-0.13	-0.38
A_06_P1374	MRPL36 || 2 || translation || structural constituent of ribosome || YBR122C || 1081466	1	-0.2	-0.33	-0.94	-0.94
A_06_P5437	|| 13 || metabolic process || molecular_function || YMR010W || 1081467	1	-0.45	-0.43		-0.34
A_06_P2556	PMP2 || 5 || cation transport || molecular_function || YEL017C-A || 1081468	1	0.17	0.15	-0.22	-0.02
A_06_P7019	THI21 || 16 || thiamin biosynthetic process || transferase activity* || YPL258C || 1081469	1	0.71	0.45	0.12	0.37
A_06_P2348	|| 4 || biological_process || molecular_function || YDR357C || 1081470	1	0.85	1.02	1.15	1.28
A_06_P6120	NRM1 || 14 || negative regulation of transcription || transcription repressor activity || YNR009W || 1081471	1	-0.29	-0.36	-0.17	0.07
A_06_P6409	STD1 || 15 || transcription* || protein kinase activator activity || YOR047C || 1081472	1	-1.5	-1.37
A_06_P6885	NAN1 || 16 || ribosome biogenesis and assembly* || snoRNA binding || YPL126W || 1081473	1	-1.58	-1.5	-0.94	-0.91
A_06_P3872	HOP1 || 9 || meiosis* || metal ion binding* || YIL072W || 1081475	1	0.99	1.12
A_06_P4347	SOD1 || 10 || response to drug* || metal ion binding* || YJR104C || 1081476	1	1.63	1.49	1.35	1.25
A_06_P6124	PHO91 || 14 || phosphate transport* || citrate transmembrane transporter activity* || YNR013C || 1081477	1	0.67	0.54	0.83	0.78
A_06_P4713	|| 11 || biological_process || molecular_function || YKR075C || 1081480	1	0.97	0.51	1.66	1.34
A_06_P6504	LSC1 || 15 || metabolic process* || nucleotide binding* || YOR142W || 1081481	1	1.39	1.4	1.17	1.21
A_06_P3097	GPI10 || 7 || GPI anchor biosynthetic process || transferase activity* || YGL142C || 1081482	1	1.37	1.58	1.5	1.25
A_06_P2672	SPO73 || 5 || sporulation* || molecular_function || YER046W || 1081483	1	1.96	1.56	1.73	1.43
A_06_P2388	SXM1 || 4 || transport* || binding* || YDR395W || 1081484	1	-1.4	-1.1	-0.33	-0.21
A_06_P3278	PEF1 || 7 || axial cellular bud site selection || zinc ion binding* || YGR058W || 1081486	1	-0.68	-0.9
A_06_P3077	NAB2 || 7 || mRNA polyadenylation* || metal ion binding* || YGL122C || 1081487	1	-0.36	-0.29	-0.47	-0.52
A_06_P1667	|| 3 || || || YCR041W || 1081488	1	1.07	0.67		0.91
A_06_P1079	PEX22 || 1 || protein import into peroxisome matrix, receptor recycling* || protein anchor || YAL055W || 1081490	1	0.46	0.8	0.19	0.49
A_06_P5088	PIG1 || 12 || glycogen biosynthetic process* || protein phosphatase type 1 regulator activity || YLR273C || 1081491	1	2.07	1.88	1.66	1.73
A_06_P1752	DIA3 || 4 || pseudohyphal growth* || hydrolase activity* || YDL024C || 1081492	1	0.44	0.3	1.36	1.5
A_06_P1469	YBP1 || 2 || response to oxidative stress || molecular_function || YBR216C || 1081493	1	0.54	0.28	0.85	0.65
A_06_P2082	|| 4 || || || YDR094W || 1081494	1	0.69	0.34	0.4	0.29
A_06_P4206	GON7 || 10 || transcription* || chromatin DNA binding || YJL184W || 1081495	1	0.06	-0.02	-0.21	-0.17
A_06_P1566	SGF29 || 3 || transcription* || molecular_function || YCL010C || 1081496	1	-0.33	0.16	-0.21	0.2
A_06_P6321	YGK3 || 15 || protein amino acid phosphorylation* || nucleotide binding* || YOL128C || 1081497	1	-0.9	-0.94
A_06_P2683	HIS1 || 5 || amino acid biosynthetic process* || transferase activity* || YER055C || 1081498	1	-2.95	-2.84	-2.47	-1.93
A_06_P5745	|| 13 || || || YMR304C-A || 1081499	1	-1.53	-1.51	-2.04	-2.01
A_06_P2420	RPN9 || 4 || ubiquitin-dependent protein catabolic process || structural molecule activity || YDR427W || 1081500	1	-0.92	-0.94	-0.6	-0.86
A_06_P5937	|| 14 || biological_process || molecular_function || YNL165W || 1081501	1	-0.21	-0.11		-0.1
A_06_P2581	UTR2 || 5 || cell wall organization and biogenesis* || molecular_function* || YEL040W || 1081502	1	-1.5	-1.71		-1.37
A_06_P6558	LIP5 || 15 || metabolic process* || metal ion binding* || YOR196C || 1081503	1	-0.98	-0.6	-1.03	-0.93
A_06_P7195	|| 16 || biological_process || molecular_function || YPR147C || 1081504	1	-1.11	-1.16	-0.92	-0.96
A_06_P1136	SLA1 || 2 || cell wall organization and biogenesis* || actin binding* || YBL007C || 1081505	1	0.44	0.37	0.1	0.28
A_06_P6956	OXR1 || 16 || response to oxidative stress || molecular_function || YPL196W || 1081507	1	0.57	0.74	0.57	0.68
A_06_P5057	|| 12 || biological_process* || nucleotide binding* || YLR243W || 1081508	1	-0.51	-0.46	-0.39	-0.52
A_06_P7065	MCM4 || 16 || transcription* || nucleotide binding* || YPR019W || 1081509	1	0.22	0.11	0.33	0.28
A_06_P1074	GEM1 || 1 || vesicle-mediated transport* || nucleotide binding* || YAL048C || 1081510	1	1.17	1.54	1.45	1.76
A_06_P6963	TPK2 || 16 || protein amino acid phosphorylation* || nucleotide binding* || YPL203W || 1081511	1	0.22	0.19	0.52	0.42
A_06_P2319	SKP1 || 4 || ubiquitin cycle* || DNA binding* || YDR328C || 1081512	1	0.21	0.2	0.23	0.06
A_06_P5728	ABZ2 || 13 || metabolic process* || catalytic activity* || YMR289W || 1081513	1	-0.39	-0.52	-0.6	-0.56
A_06_P3455	YHB1 || 7 || electron transport* || metal ion binding* || YGR234W || 1081515	1	-2.64	-2.59	-6.34	-5.75
A_06_P6898	UME1 || 16 || transcription* || histone deacetylase activity* || YPL139C || 1081516	1	0.1	0.46	0.11	0.25
A_06_P2869	|| 6 || biological_process || molecular_function || YFL042C || 1081517	1	0.13	0.15		0.44
A_06_P7237	SKI3 || 16 || mRNA catabolic process* || binding* || YPR189W || 1081518	1	-0.25	-0.11	0.08	0.09
A_06_P6996	|| 16 || biological_process* || nucleotide binding* || YPL236C || 1081519	1	1.25	0.88	1.66	1.5
A_06_P6567	|| 15 || biological_process || molecular_function || YOR205C || 1081520	1	-0.47	-0.46	-0.84	-0.96
A_06_P3771	EGD2 || 8 || transport* || unfolded protein binding || YHR193C || 1081521	1	-0.08	-0.34	-0.49	-0.39
A_06_P5443	ERG5 || 13 || electron transport* || metal ion binding* || YMR015C || 1081522	1	0.31	0.43	0.06	-0.13
A_06_P5247	CRN1 || 12 || actin filament organization* || actin binding* || YLR429W || 1081523	1	-0.42	-0.31	-1.07	-1.08
A_06_P3501	SCW4 || 7 || metabolic process* || hydrolase activity* || YGR279C || 1081524	1	1.92	1.68	0.06	-0.08
A_06_P2343	|| 4 || biological_process || molecular_function || YDR352W || 1081525	1	0.14	0	0.17	0.14
A_06_P6194	SIN3 || 15 || transcription* || histone deacetylase activity* || YOL004W || 1081526	1	-0.09	0.23	-0.02	0.08
A_06_P7198	|| 16 || || || YPR150W || 1081527	1	0.85	0.51	0.84	0.7
A_06_P3178	COG1 || 7 || transport* || molecular_function || YGL223C || 1081528	1	-0.33	-0.38		-0.17
A_06_P5409	ATR1 || 13 || transport* || transporter activity* || YML116W || 1081529	1	-0.99	-1	0.31	0.05
A_06_P3079	MON1 || 7 || transport* || molecular_function || YGL124C || 1081530	1	-1.28	-0.69	-0.63	-0.64
A_06_P5367	CPR3 || 13 || protein folding || isomerase activity* || YML078W || 1081531	1	-0.78	-0.82	-1.38	-1.23
A_06_P3548	ECM29 || 8 || protein catabolic process || protein binding || YHL030W || 1081532	1	-0.78	-0.34	-0.82	-0.48
A_06_P3367	|| 7 || biological_process || molecular_function || YGR146C || 1081533	1	0.57	-0.07	1.52	1.52
A_06_P2914	FAB1 || 6 || Golgi to vacuole transport* || transferase activity* || YFR019W || 1081534	1	-0.19	-0.06	-0.45	-0.29
A_06_P4250	SAG1 || 10 || cell adhesion* || GPI anchor binding* || YJR004C || 1081536	1	0.81	0.66		0.34
A_06_P1419	TYR1 || 2 || amino acid biosynthetic process* || oxidoreductase activity* || YBR166C || 1081537	1	-0.22	-0.2	-0.24	-0.12
A_06_P3102	RPL9A || 7 || translation || structural constituent of ribosome || YGL147C || 1081538	1	-1.16	-1.24	-1.22	-1.02
A_06_P5349	OGG1 || 13 || metabolic process* || hydrolase activity* || YML060W || 1081539	1	-1.85	-1.35
A_06_P4701	LAS1 || 11 || establishment of cell polarity* || molecular_function || YKR063C || 1081540	1	-0.58	-0.38		-0.16
A_06_P3261	BUD9 || 7 || cell cycle* || molecular_function || YGR041W || 1081542	1	1.63	2.02	0.39	0.12
A_06_P1492	|| 2 || ribosome biogenesis and assembly* || molecular_function || YBR238C || 1081543	1		-0.92
A_06_P3921	POG1 || 9 || G1/S-specific transcription in mitotic cell cycle* || specific RNA polymerase II transcription factor activity || YIL122W || 1081544	1	1.35	0.95		1.81
A_06_P2506	GRX2 || 4 || transport* || electron carrier activity* || YDR513W || 1081545	1	1.38	1.37	1.71	1.71
A_06_P3941	CCT2 || 9 || protein folding* || nucleotide binding* || YIL142W || 1081546	1	-0.97	-1.09	-0.77	-0.89
A_06_P3773	NVJ1 || 8 || microautophagy || protein binding || YHR195W || 1081547	1	0.6	0.42	0.54	0.79
A_06_P6010	KEX2 || 14 || proteolysis* || hydrolase activity* || YNL238W || 1081548	1	0.96	0.78	0.55	0.6
A_06_P1550	PHO89 || 2 || transport* || symporter activity* || YBR296C || 1081549	1	-4.81	-4.58	-4.55	-4.23
A_06_P5303	UBX2 || 13 || ubiquitin cycle* || protein binding, bridging || YML013W || 1081550	1	0.42	0.3	0.55	0.56
A_06_P6078	MRPS18 || 14 || translation || structural constituent of ribosome || YNL306W || 1081552	1	-0.7	-0.45	-1.35	-1.19
A_06_P1482	ROT2 || 2 || metabolic process* || hydrolase activity* || YBR229C || 1081553	1	0.31	0.42	0.86	0.9
A_06_P2851	BST1 || 6 || transport* || hydrolase activity* || YFL025C || 1081554	1	-0.1	-0.26	0.15	0.19
A_06_P4806	MMP1 || 12 || transport* || amino acid transmembrane transporter activity* || YLL061W || 1081555	1	2.47	2.65	3.39	3.12
A_06_P2681	|| 5 || biological_process || molecular_function || YER053C-A || 1081556	1	3.44	3.61	2.15	2.19
A_06_P5408	VAN1 || 13 || sporulation* || alpha-1,6-mannosyltransferase activity || YML115C || 1081557	1	-0.6	-0.1	-0.14	0.07
A_06_P3803	EPS1 || 9 || cell redox homeostasis* || isomerase activity* || YIL005W || 1081558	1	0.13	0.27		-0.01
A_06_P2236	VHS1 || 4 || cell cycle* || nucleotide binding* || YDR247W || 1081559	1	0.09	0.32	1.75	1.63
A_06_P3401	RNR4 || 7 || DNA replication* || oxidoreductase activity* || YGR180C || 1081560	1	-2.1	-2.14	-1.02	-1.03
A_06_P1103	KIN3 || 1 || protein amino acid phosphorylation* || nucleotide binding* || YAR018C || 1081561	1		-0.59
A_06_P3889	ICE2 || 9 || endoplasmic reticulum organization and biogenesis || molecular_function || YIL090W || 1081562	1	0.72	0.64	1.07	1.05
A_06_P2966	SCL1 || 7 || ubiquitin-dependent protein catabolic process || hydrolase activity* || YGL011C || 1081563	1	-0.93	-0.83	-1.02	-0.96
A_06_P7014	VIK1 || 16 || mitotic sister chromatid cohesion* || microtubule motor activity || YPL253C || 1081564	1	-0.24	-0.76
A_06_P4797	AQY2 || 12 || water transport || water channel activity || YLL052C || 1081565	1	-3.55	-3.35	-2.9	-3.04
A_06_P3438	CCH1 || 7 || transport* || calcium ion binding* || YGR217W || 1081566	1	0.36	0.31	0.56	0.68
A_06_P5308	|| 13 || biological_process || molecular_function || YML018C || 1081567	1	-0.04	-0.03	0.06	-0.04
A_06_P1218	|| 2 || biological_process || molecular_function || YBL086C || 1081568	1	-0.18	0.15	-0.37	-0.17
A_06_P4040	|| 10 || || || YJL018W || 1081569	1	0.23	-0.13		0.04
A_06_P1084	BDH1 || 1 || glucose catabolic process to butanediol || metal ion binding* || YAL060W || 1081570	1	1.43	1.71	1.83	2.04
A_06_P2891	|| 6 || biological_process || molecular_function || YFL065C || 1081572	1	0.41	0.72	0.59	0.98
A_06_P5734	JNM1 || 13 || nuclear migration || structural constituent of cytoskeleton* || YMR294W || 1081573	1	-0.72	-0.46	-1.37	-1.22
A_06_P2089	ARX1 || 4 || ribosome biogenesis and assembly* || molecular_function* || YDR101C || 1081574	1	-1.85	-1.56		-1.23
A_06_P5952	RHO5 || 14 || small GTPase mediated signal transduction* || nucleotide binding* || YNL180C || 1081575	1	-0.88	-0.78	-1.14	-1.15
A_06_P4779	RIX7 || 12 || ribosomal large subunit export from nucleus || nucleotide binding* || YLL034C || 1081577	1	-1.44	-1.41		-1.14
A_06_P2659	EDC2 || 5 || mRNA processing* || RNA binding || YER035W || 1081578	1	1.22	1.04	1.63	1.37
A_06_P6082	ZIM17 || 14 || protein folding* || protein binding || YNL310C || 1081579	1	0.1	-0.38		-0.8
A_06_P7256	YOS1 || 5 || transport* || molecular_function || YER074W-A || 1081580	1	0.05	0.14	0.06	0.58
A_06_P1790	RPS29B || 4 || translation || metal ion binding* || YDL061C || 1081582	1	0.38	0.67	0.35	0.82
A_06_P4014	HYR1 || 9 || response to oxidative stress || oxidoreductase activity* || YIR037W || 1081583	1	0.9	1	1.25	1.2
A_06_P1990	MAF1 || 4 || transcription* || transcription regulator activity || YDR005C || 1081584	1	-1.51	-1.3	-1.58	-1.52
A_06_P4871	REX2 || 12 || snRNA processing* || hydrolase activity* || YLR059C || 1081585	1	0.71	0.26	0.32	0.1
A_06_P4974	ASP3-4 || 12 || amino acid metabolic process* || hydrolase activity* || YLR160C || 1081586	1	1.32	1.17	0.63	0.73
A_06_P6009	YTP1 || 14 || biological_process || molecular_function || YNL237W || 1081587	1	2.23	2.48	1.86	1.84
A_06_P6052	ERG24 || 14 || lipid biosynthetic process* || oxidoreductase activity* || YNL280C || 1081588	1	1.37	1.22	1.1	1.1
A_06_P6936	CUP9 || 16 || regulation of transcription, DNA-dependent* || DNA binding* || YPL177C || 1081589	1	-0.71	-1.09	-0.24	-0.37
A_06_P6713	CIN1 || 15 || post-chaperonin tubulin folding pathway* || beta-tubulin binding || YOR349W || 1081591	1	-0.34	-0.32		0.86
A_06_P4327	|| 10 || biological_process || molecular_function || YJR085C || 1081592	1	1.19	0.63	1.02	0.72
A_06_P1972	|| 4 || biological_process || molecular_function || YDL237W || 1081593	1	0.47	0.56	0.91	0.81
A_06_P2303	RAD34 || 4 || response to DNA damage stimulus* || molecular_function* || YDR314C || 1081594	1		-1.2
A_06_P3123	HUR1 || 7 || telomere maintenance* || molecular_function || YGL168W || 1081595	1	1.45	0.46		1.4
A_06_P3909	|| 9 || response to drug || S-adenosylmethionine-dependent methyltransferase activity || YIL110W || 1081596	1	-0.74	-1.09	-0.89	-1.01
A_06_P7223	DPB2 || 16 || cell cycle* || transferase activity* || YPR175W || 1081597	1	-1.33	-1.66		-0.92
A_06_P5707	PRP24 || 13 || mRNA processing* || nucleotide binding* || YMR268C || 1081599	1		0.24
A_06_P4616	EAP1 || 11 || telomere maintenance* || nucleotide binding* || YKL204W || 1081600	1	0.47	0.22	0.74	0.28
A_06_P1635	POL4 || 3 || response to DNA damage stimulus* || transferase activity* || YCR014C || 1081601	1	0.49	0.25		-0.07
A_06_P3677	KIC1 || 8 || protein amino acid phosphorylation* || nucleotide binding* || YHR102W || 1081602	1	-0.09	-0.21	0.08	-0.08
A_06_P6466	PIN2 || 15 || biological_process || molecular_function || YOR104W || 1081604	1	0.06	0.55	-0.4	0.07
A_06_P3375	GTO1 || 7 || glutathione metabolic process || transferase activity* || YGR154C || 1081605	1	0.61	0.67	1.06	0.93
A_06_P5018	QRI5 || 12 || RNA processing || molecular_function || YLR204W || 1081606	1	0.54	0.58		-0.12
A_06_P3027	|| 7 || || || YGL072C || 1081608	1	-0.24
A_06_P1803	BRE1 || 4 || telomere maintenance* || metal ion binding* || YDL074C || 1081609	1	0.38	0.6	0.34	-0.19
A_06_P3233	SNU71 || 7 || mRNA processing* || RNA binding || YGR013W || 1081610	1	-0.66	-0.7	-0.77	-0.79
A_06_P5830	ARP5 || 14 || transcription* || structural molecule activity* || YNL059C || 1081611	1	-0.66	-0.42	-1.11	-1.05
A_06_P3996	|| 9 || || || YIR020C || 1081612	1	0.9	0.75		1.27
A_06_P2567	SNU13 || 5 || ribosome biogenesis and assembly* || RNA binding* || YEL026W || 1081613	1	-0.18	0.54	-0.15	1
A_06_P2037	TPI1 || 4 || metabolic process* || catalytic activity* || YDR050C || 1081615	1	0.03	0.11	0.61	0.49
A_06_P1501	ENP1 || 2 || ribosome biogenesis and assembly* || snoRNA binding || YBR247C || 1081616	1	-1.35	-1.47	-1.2	-1.24
A_06_P2695	ICL1 || 5 || metabolic process* || catalytic activity* || YER065C || 1081617	1	0.3	0.32	-0.07	-0.52
A_06_P1150	HAP3 || 2 || transcription* || DNA binding* || YBL021C || 1081618	1	0.55	0.05	-0.14	-0.59
A_06_P4102	SCP160 || 10 || response to drug* || RNA binding* || YJL080C || 1081619	1	-1.05	-0.92	-1.08	-1.05
A_06_P5802	HHT2 || 14 || response to DNA damage stimulus* || DNA binding || YNL031C || 1081620	1	0.02	-0.09	-0.46	-0.43
A_06_P2353	TFC6 || 4 || transcription* || DNA binding* || YDR362C || 1081621	1	0.37	0.59	0.2	0.25
A_06_P4218	ELO1 || 10 || lipid biosynthetic process* || fatty acid elongase activity || YJL196C || 1081622	1	0.99	1.06	0.79	0.74
A_06_P5867	RPS7B || 14 || translation* || structural constituent of ribosome || YNL096C || 1081623	1	-0.32	-0.42	-0.43	-0.38
A_06_P6917	|| 16 || biological_process || molecular_function || YPL158C || 1081624	1	0.68	0.67	-0.91	-0.79
A_06_P4199	RPL17B || 10 || translation || structural constituent of ribosome || YJL177W || 1081625	1	-0.19	-0.55	0.01	-0.32
A_06_P4854	|| 12 || biological_process || molecular_function* || YLR042C || 1081627	1	3.52	2.72
A_06_P2834	AUA1 || 6 || amino acid transport || molecular_function || YFL010W-A || 1081628	1	0.57	-0.07		0.68
A_06_P3394	RBG2 || 7 || biological_process || nucleotide binding* || YGR173W || 1081629	1	-0.93	-1.05	-0.7	-0.67
A_06_P4290	ANB1 || 10 || translation* || translation initiation factor activity || YJR047C || 1081630	1	0.87	0.96	1.11	0.92
A_06_P4628	URA1 || 11 || metabolic process* || catalytic activity* || YKL216W || 1081631	1	-2.26	-1.9	-1.72	-1.31
A_06_P4949	TIS11 || 12 || mRNA catabolic process* || metal ion binding* || YLR136C || 1081633	1	-1.26	-1.75		-1.39
A_06_P6732	RAD17 || 15 || response to DNA damage stimulus* || hydrolase activity* || YOR368W || 1081634	1	-0.6	-0.76		-0.59
A_06_P4013	|| 9 || biological_process* || molecular_function* || YIR036C || 1081635	1	0.91	0.69	1.2	0.94
A_06_P6126	SMM1 || 14 || metabolic process* || catalytic activity* || YNR015W || 1081636	1	-1.37	-1.69	-1.07	-1.26
A_06_P6046	GOR1 || 14 || metabolic process* || oxidoreductase activity* || YNL274C || 1081637	1	0.97	0.71	0.23	0.24
A_06_P6221	GAS5 || 15 || biological_process* || catalytic activity* || YOL030W || 1081638	1	0.87	0.94	0	0.1
A_06_P4379	TIM8 || 10 || transport* || metal ion binding* || YJR135W-A || 1081639	1	-0.93	-0.62	-1.03	-0.72
A_06_P5742	ATM1 || 13 || transport* || nucleotide binding* || YMR301C || 1081640	1	-0.33	-0.6	-1.25	-1.12
A_06_P1502	HIS7 || 2 || metabolic process* || transferase activity* || YBR248C || 1081641	1	-1.58	-1.15	-0.75	-0.57
A_06_P5350	PIF1 || 13 || telomere maintenance* || nucleotide binding* || YML061C || 1081642	1	-0.39	-0.48	-1.08	-1.03
A_06_P2702	|| 5 || biological_process || molecular_function || YER071C || 1081643	1	-0.94	-0.56
A_06_P2815	FAU1 || 5 || folic acid and derivative biosynthetic process || ATP binding* || YER183C || 1081644	1	0.2	0.13		0.06
A_06_P4469	MPE1 || 11 || mRNA processing* || metal ion binding* || YKL059C || 1081645	1	-0.64	-0.92	-0.52	-0.63
A_06_P5972	|| 14 || biological_process || molecular_function || YNL200C || 1081646	1	2.32	2	2.13	2.06
A_06_P3991	RPR2 || 9 || tRNA processing || hydrolase activity* || YIR015W || 1081647	1	0.12	0.28
A_06_P5144	TMA10 || 12 || biological_process || molecular_function || YLR327C || 1081648	1	3.26	3.27	3.61	3.74
A_06_P1131	HTB2 || 2 || chromatin assembly or disassembly* || DNA binding || YBL002W || 1081649	1	-0.04	-0.25	-1.2	-1.17
A_06_P2809	BMH1 || 5 || sporulation (sensu Fungi)* || protein binding* || YER177W || 1081650	1	0	-0.29	-0.25	-0.31
A_06_P6654	RPS10A || 15 || translation || structural constituent of ribosome || YOR293W || 1081651	1	-0.38	-0.63	-0.19	-0.16
A_06_P3983	|| 9 || biological_process* || molecular_function* || YIR007W || 1081652	1	1.44	1.02		1.15
A_06_P3537	APM2 || 8 || transport* || clathrin binding || YHL019C || 1081653	1	0.81	0.88		0.85
A_06_P2044	YOS9 || 4 || ER-associated protein catabolic process || sugar binding || YDR057W || 1081654	1	-0.71	-0.52	-0.54	-0.25
A_06_P3519	RPL14B || 8 || translation || RNA binding* || YHL001W || 1081655	1	-1.46	-1.23	-0.88	-0.75
A_06_P4620	CBT1 || 11 || rRNA processing* || molecular_function || YKL208W || 1081656	1	-0.54	-0.6		-0.84
A_06_P5019	HMX1 || 12 || cellular iron ion homeostasis* || metal ion binding* || YLR205C || 1081657	1	-0.95	-0.71		-2.83
A_06_P3171	KIP3 || 7 || mitotic spindle organization and biogenesis in nucleus* || nucleotide binding* || YGL216W || 1081658	1	0.42	0.07	0.13	0.04
A_06_P4840	ADE16 || 12 || sporulation (sensu Fungi)* || transferase activity* || YLR028C || 1081659	1	0.2	0.5	0.37	0.07
A_06_P5813	BOP3 || 14 || response to mercury ion || molecular_function || YNL042W || 1081660	1	-0.57	-0.77		-0.96
A_06_P1367	LYS2 || 2 || metabolic process* || catalytic activity* || YBR115C || 1081661	1	-1.09	-0.94	0.29	0.32
A_06_P1807	MDH3 || 4 || glycolysis* || oxidoreductase activity* || YDL078C || 1081662	1	2.22	2.1	1.68	1.82
A_06_P4776	GPI13 || 12 || metabolic process* || transferase activity* || YLL031C || 1081664	1	0.41	0.3	0.46	0.28
A_06_P6727	PIP2 || 15 || transcription* || metal ion binding* || YOR363C || 1081665	1	0.77	0.7	1.44	1.18
A_06_P2612	DSF1 || 5 || biological_process* || molecular_function* || YEL070W || 1081666	1	3.03	2.72		2.04
A_06_P6458	RPS7A || 15 || translation* || structural constituent of ribosome || YOR096W || 1081668	1	-0.17	-0.3	0.03	0.13
A_06_P2177	CCT6 || 4 || protein folding* || nucleotide binding* || YDR188W || 1081669	1	-0.42	-0.27	-0.18	-0.26
A_06_P6863	MSD1 || 16 || translation* || nucleotide binding* || YPL104W || 1081670	1	-0.16	-0.09	-0.55	-0.45
A_06_P2354	ESC2 || 4 || transcription* || molecular_function || YDR363W || 1081671	1	-0.83	-0.4		-0.87
A_06_P5651	EFR3 || 13 || cell morphogenesis || molecular_function || YMR212C || 1081673	1	-0.2	-0.11	-0.05	0.05
A_06_P3965	|| 9 || transport || transporter activity || YIL166C || 1081675	1	0.43	0.65		0.56
A_06_P5079	RPS28B || 12 || translation* || structural constituent of ribosome || YLR264W || 1081676	1	-0.72	-0.73	0	-0.01
A_06_P5395	CAC2 || 13 || DNA repair* || transcription regulator activity || YML102W || 1081677	1	-0.72	-0.85		-1.24
A_06_P4566	SRP102 || 11 || protein targeting to ER* || nucleotide binding* || YKL154W || 1081678	1	-1.22	-0.46		-0.22
A_06_P6474	CEX1 || 15 || tRNA export from nucleus || binding* || YOR112W || 1081680	1	-0.53	-0.52	-0.35	-0.24
A_06_P2024	KRS1 || 4 || translation* || nucleotide binding* || YDR037W || 1081681	1	-0.99	-0.94	-0.42	-0.29
A_06_P2421	|| 4 || biological_process || molecular_function* || YDR428C || 1081682	1	0.15	0.33	0.19	0.43
A_06_P2597	HAT2 || 5 || response to DNA damage stimulus* || transferase activity* || YEL056W || 1081683	1	-0.57	-0.33	-0.48	-0.34
A_06_P1373	GRS1 || 2 || translation* || nucleotide binding* || YBR121C || 1081685	1	-0.64	-0.66	-0.57	-0.47
A_06_P6718	MSC6 || 15 || meiosis* || molecular_function || YOR354C || 1081686	1	-0.68	-0.88	-1.12	-1.14
A_06_P4305	NTA1 || 10 || protein modification process* || hydrolase activity* || YJR062C || 1081687	1	-0.79	-0.42	-0.3	-0.1
A_06_P2361	XRS2 || 4 || telomere maintenance* || DNA binding* || YDR369C || 1081688	1	-0.88	-0.49		-0.36
A_06_P3665	YNG2 || 8 || cell cycle* || metal ion binding* || YHR090C || 1081690	1	-0.29	-0.06	-0.47	-0.23
A_06_P1711	KIN82 || 3 || protein amino acid phosphorylation* || nucleotide binding* || YCR091W || 1081691	1	1.49	1.25	1.55	1.18
A_06_P3133	MPT5 || 7 || cell wall organization and biogenesis* || RNA binding* || YGL178W || 1081693	1	-0.34	-0.55	0.5	0.49
A_06_P3573	NEM1 || 8 || sporulation (sensu Fungi)* || hydrolase activity* || YHR004C || 1081694	1	0.39	0.57		0.62
A_06_P5698	|| 13 || biological_process || molecular_function || YMR259C || 1081695	1	-0.23	-0.18	0.49	0.44
A_06_P6714	MNE1 || 15 || biological_process || molecular_function || YOR350C || 1081696	1	0.37	0.58	1.12	0.9
A_06_P2184	REF2 || 4 || telomere maintenance* || DNA binding* || YDR195W || 1081697	1	0.65	0.29		0.09
A_06_P6084	RFA2 || 14 || DNA repair* || nucleic acid binding* || YNL312W || 1081698	1	-1.02	-1.16	-0.82	-0.9
A_06_P5925	YCK2 || 14 || protein amino acid phosphorylation* || nucleotide binding* || YNL154C || 1081699	1	-0.52	-0.29	-0.57	-0.54
A_06_P3282	COX18 || 7 || cytochrome c oxidase complex assembly* || protein transporter activity || YGR062C || 1081700	1	0.94	0.45	0.56	0.39
A_06_P6785	SKS1 || 16 || protein amino acid phosphorylation* || nucleotide binding* || YPL026C || 1081701	1	-1.25	-1.29	-1.08	-1.11
A_06_P1673	BUD23 || 3 || metabolic process* || transferase activity* || YCR047C || 1081702	1	-0.73	-0.98	-0.93	-0.99
A_06_P5814	|| 14 || || || YNL043C || 1081703	1	-0.36	-0.83
A_06_P1567	GBP2 || 3 || telomere maintenance* || nucleotide binding* || YCL011C || 1081704	1	-0.49	-0.34	-0.5	-0.46
A_06_P1429	ECM31 || 2 || pantothenate biosynthetic process || transferase activity* || YBR176W || 1081705	1	0.09	0.34	0.2	0.17
A_06_P1290	QDR3 || 2 || transport* || transporter activity* || YBR043C || 1081706	1	1.41	1.63	1.73	1.7
A_06_P3127	NUP49 || 7 || transport* || structural molecule activity || YGL172W || 1081707	1	-0.42	-0.49	-0.65	-0.74
A_06_P4948	SLX4 || 12 || response to DNA damage stimulus* || 5'-flap endonuclease activity || YLR135W || 1081708	1	-0.38	-0.87		-1.18
A_06_P4174	INO1 || 10 || phospholipid biosynthetic process* || isomerase activity* || YJL153C || 1081709	1	1.63	1.56		-3
A_06_P6553	RIS1 || 15 || transcription* || nucleotide binding* || YOR191W || 1081710	1	-0.19	-0.02	0.01	0.11
A_06_P3016	DUO1 || 7 || cell cycle* || structural constituent of cytoskeleton || YGL061C || 1081711	1		-1.54
A_06_P4874	BUD28 || 12 || || || YLR062C || 1081712	1	0.3	-0.01	0.39	0.66
A_06_P6615	SEC63 || 15 || transport* || protein transporter activity* || YOR254C || 1081713	1	-0.8	-0.83	-0.37	-0.53
A_06_P1629	SAT4 || 3 || protein amino acid phosphorylation* || nucleotide binding* || YCR008W || 1081714	1	-0.66	-0.29	-0.12	-0.01
A_06_P4070	MTR4 || 10 || ribosome biogenesis and assembly* || nucleotide binding* || YJL050W || 1081715	1	-1.39	-1.09		-1.25
A_06_P6342	DCP1 || 15 || mRNA processing* || RNA binding* || YOL149W || 1081716	1	-0.7	-0.58	-0.9	-0.8
A_06_P3568	|| 8 || biological_process || ATP binding* || YHL050C || 1081717	1	-0.77	-0.29	-1.35	-0.88
A_06_P5297	|| 13 || || || YML009C-A || 1081718	1	0.72	0.89	1	0.93
A_06_P3775	RIX1 || 8 || ribosome biogenesis and assembly* || molecular_function || YHR197W || 1081719	1	-1.51	-1.66		-1.44
A_06_P4443	TUL1 || 11 || ubiquitin cycle* || metal ion binding* || YKL034W || 1081720	1	1.44	1.42	1.81	1.42
A_06_P6482	GCY1 || 15 || response to salt stress* || oxidoreductase activity* || YOR120W || 1081721	1	0.64	0.54	1.17	0.92
A_06_P3418	SNG1 || 7 || response to drug || molecular_function || YGR197C || 1081722	1	2.39	2.46	3.44	3.43
A_06_P6263	EMI5 || 15 || meiosis* || molecular_function || YOL071W || 1081723	1	-0.68	-0.39	-1.09	-0.6
A_06_P4979	PUS5 || 12 || rRNA processing* || RNA binding* || YLR165C || 1081724	1	0.61	0.85	0.69	0.57
A_06_P2579	UTR4 || 5 || biological_process* || molecular_function* || YEL038W || 1081725	1	0.25	0.31	0.16	0.2
A_06_P6000	|| 14 || || || YNL228W || 1081726	1	0.95	0.42
A_06_P2913	|| 6 || biological_process* || molecular_function* || YFR018C || 1081727	1	-0.49	-0.07		-0.03
A_06_P6547	GSP2 || 15 || transport* || nucleotide binding* || YOR185C || 1081728	1	0.49	0.64	0.5	0.65
A_06_P3399	PBP1 || 7 || mRNA polyadenylation* || molecular_function || YGR178C || 1081729	1	0.01	-0.22	0.06	-0.1
A_06_P2640	AFG3 || 5 || translation* || nucleotide binding* || YER017C || 1081730	1	-0.39	-0.55	-0.32	-0.41
A_06_P3518	YRF1-3 || 7 || telomere maintenance via recombination || nucleotide binding* || YGR296W || 1081731	1	-0.5	0.17	-1.3	-0.85
A_06_P3532	YLF2 || 8 || biological_process || nucleotide binding* || YHL014C || 1081732	1	-0.64	-0.23
A_06_P4078	IKS1 || 10 || biological_process* || molecular_function* || YJL057C || 1081733	1	1.2	0.96	1.13	0.83
A_06_P1823	PMT5 || 4 || protein amino acid O-linked glycosylation || transferase activity* || YDL093W || 1081734	1	0.67	0.49	1.11	0.8
A_06_P3570	QCR10 || 8 || transport* || ubiquinol-cytochrome-c reductase activity || YHR001W-A || 1081735	1	0.6	0.19		1.07
A_06_P3065	CUE3 || 7 || biological_process || molecular_function || YGL110C || 1081736	1	-0.39	-0.19		-0.66
A_06_P6878	DBP1 || 16 || translation* || nucleotide binding* || YPL119C || 1081737	1	-0.19	0.08	0.84	0.84
A_06_P3313	|| 7 || biological_process || molecular_function || YGR093W || 1081738	1	-0.47	-0.97		-0.88
A_06_P2984	CGR1 || 7 || ribosome biogenesis and assembly* || molecular_function || YGL029W || 1081739	1	-1.67	-1.49	-1.94	-1.23
A_06_P4376	XPT1 || 10 || purine nucleotide biosynthetic process* || transferase activity* || YJR133W || 1081740	1	0.48	0.43	-0.43	-0.57
A_06_P1465	NGR1 || 2 || mitochondrion organization and biogenesis* || nucleotide binding* || YBR212W || 1081741	1	1.96	1.51	2.03	1.86
A_06_P6685	PMT3 || 15 || protein amino acid O-linked glycosylation || transferase activity* || YOR321W || 1081743	1	0.47	0.29	0.66	0.54
A_06_P4451	SPC42 || 11 || microtubule nucleation* || structural constituent of cytoskeleton || YKL042W || 1081744	1	-0.16	0.09	-0.76	-0.52
A_06_P5240	|| 12 || biological_process || molecular_function || YLR422W || 1081745	1	0.52	0.67	0.93	1
A_06_P4534	SRP21 || 11 || protein targeting to ER* || RNA binding* || YKL122C || 1081746	1	-0.19	-0.19	-0.97	-0.57
A_06_P3353	PHB1 || 7 || protein folding* || molecular_function || YGR132C || 1081747	1	-0.35	-0.56	-0.76	-0.81
A_06_P3017	PYC1 || 7 || metabolic process* || nucleotide binding* || YGL062W || 1081748	1	-0.96	-0.61	-1.29	-1.29
A_06_P6244	DDR2 || 15 || response to stress || molecular_function || YOL052C-A || 1081749	1	3.07	3.47	2.63	3.24
A_06_P2945	BNA6 || 6 || metabolic process* || transferase activity* || YFR047C || 1081750	1	0.74	0.81	1.35	1.25
A_06_P5710	URA10 || 13 || 'de novo' pyrimidine base biosynthetic process* || transferase activity* || YMR271C || 1081751	1	-0.18	-0.09	0.08	0.12
A_06_P2240	PAM1 || 4 || pseudohyphal growth || molecular_function || YDR251W || 1081752	1	0.3	0.13	0.08	0.02
A_06_P4439	|| 11 || || || YKL031W || 1081753	1	1.65	1.32		1.16
A_06_P6211	TAT2 || 15 || transport* || amino acid transmembrane transporter activity* || YOL020W || 1081754	1	1.07	1.06	1.4	1.33
A_06_P5054	VPS34 || 12 || transport* || transferase activity* || YLR240W || 1081755	1	-0.29	0.07	0.73	0.67
A_06_P1047	MAK16 || 1 || cell cycle* || molecular_function || YAL025C || 1081756	1	-1.91	-1.63	-2.34	-2
A_06_P4501	|| 11 || biological_process || molecular_function || YKL091C || 1081757	1	2	1.55		1.68
A_06_P2368	ARH1 || 4 || transport* || oxidoreductase activity* || YDR376W || 1081758	1	-0.02	-0.1	-0.32	-0.22
A_06_P4850	COX12 || 12 || electron transport* || oxidoreductase activity* || YLR038C || 1081759	1	-0.58	-0.46	-0.66	-0.42
A_06_P7011	ICY2 || 16 || biological_process || molecular_function || YPL250C || 1081760	1	1.19	0.93	2.3	2.2
A_06_P6371	TIR4 || 15 || biological_process* || molecular_function* || YOR009W || 1081761	1	0.9	0.23
A_06_P6609	|| 15 || || || YOR248W || 1081762	1	-0.32	-0.47	-0.88	-0.6
A_06_P4904	SUL2 || 12 || transport* || transporter activity* || YLR092W || 1081763	1	0.21	-0.22	0.12	-0.1
A_06_P4757	PUF3 || 12 || aerobic respiration* || RNA binding* || YLL013C || 1081764	1	2.07	2.4		0.86
A_06_P1247	|| 2 || biological_process || helicase activity || YBL113C || 1081765	1	-0.13	0.12	-1.12	-0.9
A_06_P6258	RIB2 || 15 || RNA processing* || hydrolase activity* || YOL066C || 1081766	1	0.49	0	0.41	0.28
A_06_P1561	PGS1 || 3 || metabolic process* || nucleotide binding* || YCL004W || 1081767	1	0.01	-0.01
A_06_P3204	PDE1 || 7 || cAMP-mediated signaling* || hydrolase activity* || YGL248W || 1081768	1	-0.56	-0.55	-1	-0.78
A_06_P1207	SSA3 || 2 || protein folding* || nucleotide binding* || YBL075C || 1081769	1	0.86	1.01	2.96	2.97
A_06_P1999	RAD61 || 4 || response to radiation || molecular_function || YDR014W || 1081770	1	-0.41	-0.08		0.21
A_06_P4856	PDC1 || 12 || pyruvate metabolic process* || transferase activity* || YLR044C || 1081771	1	-1.91	-2.07	-1.2	-1.25
A_06_P4434	GPX1 || 11 || response to oxidative stress || oxidoreductase activity* || YKL026C || 1081772	1	1.06	1.04	1.7	1.49
A_06_P2008	SES1 || 4 || translation* || nucleotide binding* || YDR023W || 1081773	1	-1.05	-1.1	-0.75	-0.97
A_06_P2947	YMR31 || 6 || translation || structural constituent of ribosome || YFR049W || 1081774	1	0.69	0.5	0.06	-0.01
A_06_P1172	FUI1 || 2 || transport* || nucleobase transmembrane transporter activity* || YBL042C || 1081775	1	0.17	0.27	0.96	1.03
A_06_P4742	|| 11 || transport || ATPase activity, coupled to transmembrane movement of substances || YKR104W || 1081776	1	0.28	0.34	-0.1	0.49
A_06_P3464	|| 7 || biological_process || molecular_function || YGR243W || 1081777	1	5.69	5.34	5.83	5.73
A_06_P6566	DED1 || 15 || translation* || nucleotide binding* || YOR204W || 1081778	1	-0.62	-0.45	-0.9	-0.84
A_06_P3503	YOR1 || 7 || transport* || nucleotide binding* || YGR281W || 1081779	1	0.53	0.77	1.08	0.99
A_06_P5810	BDP1 || 14 || transcription* || DNA binding* || YNL039W || 1081780	1	-1.15	-0.49	-1.3	-0.92
A_06_P1546	|| 2 || || || YBR292C || 1081781	1	-0.91	-0.91
A_06_P3209	HXK2 || 7 || glycolysis* || nucleotide binding* || YGL253W || 1081782	1	-0.98	-1.27	0.24	0.19
A_06_P2663	HVG1 || 5 || biological_process* || molecular_function* || YER039C || 1081783	1	0.78	0.51		0.54
A_06_P5073	HSP60 || 12 || protein folding* || nucleotide binding* || YLR259C || 1081784	1	0	0.05	0.6	0.72
A_06_P1359	IML3 || 2 || cell cycle* || molecular_function || YBR107C || 1081785	1	-0.25	-0.65		-0.23
A_06_P2618	|| 5 || biological_process || molecular_function || YEL076C || 1081786	1	0.35	1.27		1.64
A_06_P3167	VAM7 || 7 || telomere maintenance* || SNAP receptor activity* || YGL212W || 1081787	1	0.37	0.56	0.01	0.05
A_06_P3806	URM1 || 9 || ubiquitin cycle* || protein tag || YIL008W || 1081788	1	-0.82	-1.02		-1.05
A_06_P6376	RTS1 || 15 || translation* || protein phosphatase type 2A activity* || YOR014W || 1081789	1	-0.14	0.04	0.38	0.52
A_06_P4229	LAA1 || 10 || retrograde transport, endosome to Golgi* || molecular_function || YJL207C || 1081790	1	-0.28	-0.38	0.05	-0.21
A_06_P6358	BDS1 || 15 || dodecyl sulfate metabolic process || hydrolase activity* || YOL164W || 1081792	1	0.38	0.39
A_06_P1827	RPN6 || 4 || ubiquitin-dependent protein catabolic process || structural molecule activity || YDL097C || 1081793	1	-1.2	-1.25	-1.52	-1.48
A_06_P1191	YEL1 || 2 || biological_process* || ARF guanyl-nucleotide exchange factor activity || YBL060W || 1081794	1	-1.15	-0.91	-0.72	-0.72
A_06_P4883	RGR1 || 12 || transcription* || RNA polymerase II transcription mediator activity || YLR071C || 1081796	1	0.69	0.54	0.42	0.52
A_06_P1806	VAM6 || 4 || transport* || Rab guanyl-nucleotide exchange factor activity || YDL077C || 1081797	1	0.11	0.06	0.18	0.33
A_06_P4256	SPC1 || 10 || protein targeting to ER* || molecular_function* || YJR010C-A || 1081798	1		0
A_06_P2481	PAC11 || 4 || nuclear migration, microtubule-mediated* || microtubule motor activity* || YDR488C || 1081799	1	0.56	1.08	0.26	1.08
A_06_P5376	ALO1 || 13 || electron transport* || oxidoreductase activity* || YML086C || 1081800	1	0.53	0.74	0.66	0.7
A_06_P6190	|| 14 || || || YNR077C || 1081801	1	1.54	0.69
A_06_P7004	HUT1 || 16 || transport* || sugar:hydrogen ion symporter activity* || YPL244C || 1081802	1	0.23	0.43	0.36	0.43
A_06_P3109	LYS5 || 7 || lysine biosynthetic process via aminoadipic acid* || transferase activity* || YGL154C || 1081803	1	0.98	0.75	1.21	1.21
A_06_P3236	|| 7 || biological_process || molecular_function || YGR016W || 1081804	1	0.5	0.33		0.11
A_06_P1226	ROX3 || 2 || transcription* || RNA polymerase II transcription mediator activity || YBL093C || 1081805	1	-0.01	-0.17	-0.23	-0.28
A_06_P1327	RPG1 || 2 || translation* || translation initiation factor activity || YBR079C || 1081806	1	-1.19	-1.14	-1.52	-1.34
A_06_P2790	COG3 || 5 || transport* || protein transporter activity || YER157W || 1081807	1	-0.16	0.15	-0.2	-0.12
A_06_P1922	|| 4 || || || YDL187C || 1081808	1	1.5	1.12	1.66	1.26
A_06_P1583	RRP7 || 3 || rRNA processing* || molecular_function || YCL031C || 1081809	1	-0.78	-0.49	-0.59	-0.72
A_06_P5024	CLB4 || 12 || cell cycle* || cyclin-dependent protein kinase regulator activity || YLR210W || 1081810	1	0.44	0.24	0.56	0.1
A_06_P3492	|| 7 || biological_process || molecular_function || YGR271C-A || 1081811	1	-1.87	-1.35		-1.91
A_06_P1870	ARF2 || 4 || transport* || nucleotide binding* || YDL137W || 1081812	1	1.31	1.25	0.75	0.84
A_06_P5214	VPS33 || 12 || transport* || ATP binding || YLR396C || 1081813	1	0.12	0.01	0.14	-0.18
A_06_P5671	FUS2 || 13 || regulation of Rho protein signal transduction* || molecular_function* || YMR232W || 1081814	1	0.35	0.2		0.05
A_06_P6981	FLC1 || 16 || transport* || FAD transmembrane transporter activity || YPL221W || 1081816	1	-1.19	-1.52	-0.61	-0.73
A_06_P4384	HIR3 || 10 || transcription* || transcription corepressor activity || YJR140C || 1081817	1	-0.15	0.08	-0.37	0.18
A_06_P3907	|| 9 || biological_process* || molecular_function* || YIL108W || 1081818	1	0.21	0.36	0.69	0.59
A_06_P4765	|| 12 || || || YLL020C || 1081819	1	1.89	1.7	1.34	1.27
A_06_P7017	CLN2 || 16 || cell cycle* || cyclin-dependent protein kinase regulator activity || YPL256C || 1081821	1	-1.58	-1.54
A_06_P4285	NUP85 || 10 || transport* || structural molecule activity || YJR042W || 1081822	1	-0.49	-0.22	0.04	-0.14
A_06_P6779	ULP1 || 16 || ubiquitin cycle* || hydrolase activity* || YPL020C || 1081823	1	0	0.28	-0.21	0.07
A_06_P1967	OST4 || 4 || protein amino acid N-linked glycosylation || transferase activity* || YDL232W || 1081824	1	-0.05	-0.51	-0.14	-0.36
A_06_P4916	CDC45 || 12 || cell cycle* || chromatin binding* || YLR103C || 1081825	1	-0.76	-0.58	0.64	-0.28
A_06_P2651	GAL83 || 5 || protein amino acid phosphorylation* || AMP-activated protein kinase activity || YER027C || 1081826	1	-0.62	-0.6		-0.35
A_06_P5033	MSC3 || 12 || meiosis* || molecular_function || YLR219W || 1081827	1	0.48	0.16	0.41	0.2
A_06_P6428	|| 15 || biological_process* || molecular_function || YOR066W || 1081828	1	0.25	-0.01		0.58
A_06_P4539	PGM1 || 11 || carbohydrate metabolic process* || metal ion binding* || YKL127W || 1081829	1	-1.19	-1.26	-1.22	-1.22
A_06_P4115	TOK1 || 10 || transport* || ion channel activity* || YJL093C || 1081830	1	0.72	0.51		0.72
A_06_P3421	ELP2 || 7 || transport* || molecular_function || YGR200C || 1081831	1	-1.44	-1.24	-0.89	-0.93
A_06_P4740	FLO10 || 11 || flocculation via cell wall protein-carbohydrate interaction || mannose binding || YKR102W || 1081832	1	1.76	1.18
A_06_P3038	SCY1 || 7 || biological_process* || molecular_function* || YGL083W || 1081833	1	-0.19	-0.14	-0.42	-0.18
A_06_P4461	ASK1 || 11 || cell cycle* || structural constituent of cytoskeleton || YKL052C || 1081834	1	0.06	-0.19	0.02	-0.39
A_06_P5733	|| 13 || translation* || ligase activity* || YMR293C || 1081835	1	-0.14	-0.11	-0.25	-0.24
A_06_P2200	GCD6 || 4 || translation* || nucleotidyltransferase activity* || YDR211W || 1081836	1	-1.23	-0.92	-1.12	-1.01
A_06_P4892	EMP46 || 12 || transport* || metal ion binding* || YLR080W || 1081837	1	0.52	0.59	0.75	0.79
A_06_P3245	|| 7 || || || YGR025W || 1081838	1	1.06	1.45		1.91
A_06_P5161	RPL26A || 12 || translation || RNA binding* || YLR344W || 1081839	1	-0.35	-0.46	-0.17	-0.22
A_06_P1244	|| 2 || || || YBL109W || 1081840	1	1.35	0.82		0.71
A_06_P1016	OLI1 || 17 || transport* || hydrogen ion transmembrane transporter activity* || Q0130 || 1081841	1	0.27	0.26	-0.59	-0.43
A_06_P1571	LEU2 || 3 || metabolic process* || metal ion binding* || YCL018W || 1081842	1	-2.79	-2.98	-1.73	-1.49
A_06_P6159	TRM112 || 14 || tRNA methylation || zinc ion binding* || YNR046W || 1081843	1	-0.14	-0.37	0.1	0.1
A_06_P1424	SEC66 || 2 || transport* || protein transporter activity || YBR171W || 1081844	1	-0.76	-0.68	-0.7	-0.68
A_06_P3948	MLP2 || 9 || regulation of transcription* || ribonucleoprotein binding* || YIL149C || 1081846	1	-0.3	-0.2	-0.61	-0.46
A_06_P7135	SRP54 || 16 || protein targeting* || nucleotide binding* || YPR088C || 1081847	1	-0.52	-0.65	-0.89	-0.81
A_06_P7189	KAR3 || 16 || cell cycle* || nucleotide binding* || YPR141C || 1081848	1	-1.04	-1.16		-1.49
A_06_P3354	PEX4 || 7 || ubiquitin cycle* || ligase activity* || YGR133W || 1081849	1	0.25	-0.14	0.03	-0.09
A_06_P4961	PEP3 || 12 || transport* || metal ion binding* || YLR148W || 1081851	1	-0.49	-0.25	-0.09	-0.13
A_06_P4737	BAS1 || 11 || transcription* || DNA binding* || YKR099W || 1081852	1	0.07	-0.36	0.6	0.37
A_06_P6275	|| 15 || biological_process || molecular_function || YOL083W || 1081853	1	2.25	1.86	1.92	1.79
A_06_P3248	MSP1 || 7 || protein targeting to mitochondrion || nucleotide binding* || YGR028W || 1081855	1	0.09	0.08	-0.55	-0.19
A_06_P6021	MPA43 || 14 || biological_process* || molecular_function || YNL249C || 1081856	1	0.05	0.1		0.45
A_06_P2257	MSW1 || 4 || translation* || nucleotide binding* || YDR268W || 1081857	1	-0.61	-0.67		-1.4
A_06_P4695	RPS21A || 11 || translation* || structural constituent of ribosome || YKR057W || 1081858	1	-0.66	-0.82	-0.35	-0.44
A_06_P5725	MRPL33 || 13 || translation || structural constituent of ribosome || YMR286W || 1081859	1	-0.56	-0.45		-0.56
A_06_P1139	|| 2 || biological_process || molecular_function* || YBL010C || 1081860	1	-0.92	-0.86		-1.11
A_06_P1770	SIR2 || 4 || transcription* || hydrolase activity* || YDL042C || 1081861	1	0.1	0.22		0
A_06_P2245	CTA1 || 4 || electron transport* || metal ion binding* || YDR256C || 1081862	1	6.95	6.56	6.96	6.96
A_06_P5680	YHM2 || 13 || transport* || DNA binding* || YMR241W || 1081863	1	-1.13	-0.91	-1.18	-1.31
A_06_P4185	|| 10 || biological_process || molecular_function || YJL163C || 1081864	1	2.43	2.06	2.91	2.54
A_06_P1376	|| 2 || || || YBR124W || 1081865	1	1	1.06		1.48
A_06_P6427	CYT1 || 15 || transport* || metal ion binding* || YOR065W || 1081866	1	0.25	0.07	-1.39	-1.24
A_06_P2000	|| 4 || || || YDR015C || 1081867	1	0.94	0.99		1.01
A_06_P1882	ATG9 || 4 || transport* || identical protein binding || YDL149W || 1081868	1	1	0.98	1.59	1.03
A_06_P1712	MSH3 || 3 || response to DNA damage stimulus* || nucleotide binding* || YCR092C || 1081869	1	-0.52	-0.45	-0.71	-0.49
A_06_P5508	NAM7 || 13 || telomere maintenance* || nucleotide binding* || YMR080C || 1081870	1	-0.33	-0.19	0.08	0.14
A_06_P6529	RPS28A || 15 || translation || structural constituent of ribosome || YOR167C || 1081871	1	-0.58	-0.63	0	0.4
A_06_P1781	SLC1 || 4 || metabolic process* || transferase activity* || YDL052C || 1081872	1	0.28	0.24	0.69	0.53
A_06_P5626	GCV2 || 13 || one-carbon compound metabolic process* || oxidoreductase activity* || YMR189W || 1081874	1	-2.44	-1.88	-0.07	-0.28
A_06_P1199	PRS4 || 2 || ribosome biogenesis and assembly* || transferase activity* || YBL068W || 1081875	1	-1.74	-1.78	-1.6	-1.62
A_06_P4459	|| 11 || biological_process || molecular_function || YKL050C || 1081876	1	0.78	0.86	0.6	0.57
A_06_P1893	|| 4 || biological_process || molecular_function || YDL159W-A || 1081877	1		0.42
A_06_P5726	DSS1 || 13 || RNA catabolic process || hydrolase activity* || YMR287C || 1081878	1	-0.38	-0.35	-0.68	-0.56
A_06_P5908	NAM9 || 14 || translation || RNA binding* || YNL137C || 1081879	1	-0.63	-0.66	-0.97	-0.98
A_06_P1059	FUN12 || 1 || translation* || nucleotide binding* || YAL035W || 1081880	1	-0.9	-0.91	-0.83	-0.72
A_06_P5478	|| 13 || || || YMR052C-A || 1081881	1	2.13	2.18	2.62	2.32
A_06_P6778	VTC3 || 16 || vacuole fusion, non-autophagic* || molecular_function || YPL019C || 1081882	1	-4.74	-4.75	-4.93	-4.84
A_06_P3275	MUP1 || 7 || transport* || amino acid transmembrane transporter activity* || YGR055W || 1081883	1	1.67	1.65	1.5	1.54
A_06_P3022	NPY1 || 7 || NADH metabolic process || hydrolase activity* || YGL067W || 1081884	1	-0.48	-0.44	-0.45	-0.64
A_06_P5342	SPC2 || 13 || protein targeting to ER* || protein binding* || YML055W || 1081885	1	-0.18	0.33	0.3	0.51
A_06_P6701	TEA1 || 15 || transcription* || metal ion binding* || YOR337W || 1081886	1	-1.13	-1.34	-0.3	-0.43
A_06_P2208	MFB1 || 4 || ubiquitin-dependent protein catabolic process* || protein binding || YDR219C || 1081887	1	-0.18	-0.18	-0.78	-0.56
A_06_P1075	|| 1 || biological_process || molecular_function* || YAL049C || 1081888	1	0.64	0.5	0.33	0.25
A_06_P3251	|| 7 || biological_process || molecular_function || YGR031W || 1081890	1	0.92	0.76	0.8	0.83
A_06_P2137	|| 4 || || || YDR149C || 1081891	1		-0.02
A_06_P5811	|| 14 || biological_process || molecular_function || YNL040W || 1081892	1	-0.86	-0.69	-1.36	-1.14
A_06_P2056	DOA4 || 4 || telomere maintenance* || hydrolase activity* || YDR069C || 1081893	1	0.86	0.88	1.38	1.28
A_06_P2111	INO2 || 4 || transcription* || DNA binding* || YDR123C || 1081894	1	0.06	-0.33
A_06_P7021	|| 16 || biological_process || molecular_function || YPL260W || 1081895	1	-0.85	-0.68	-1	-0.84
A_06_P1633	PGK1 || 3 || glycolysis* || nucleotide binding* || YCR012W || 1081896	1	0.17	0.53	0.95	0.94
A_06_P2691	CEM1 || 5 || lipid biosynthetic process* || transferase activity* || YER061C || 1081897	1	-0.45	-0.57		-0.28
A_06_P4844	RAD5 || 12 || telomere maintenance* || nucleotide binding* || YLR032W || 1081898	1	-1	-0.77	-0.49	-0.32
A_06_P5476	CSM3 || 13 || mitotic sister chromatid cohesion* || molecular_function || YMR048W || 1081900	1	-1.18	-1.11	-1.39	-1.35
A_06_P1062	CDC19 || 1 || glycolysis* || transferase activity* || YAL038W || 1081901	1	-1.85	-1.67	-0.33	-0.28
A_06_P1608	|| 3 || biological_process || molecular_function || YCL057C-A || 1081902	1	-0.8	-0.93	-0.89	-0.92
A_06_P5980	|| 14 || biological_process || molecular_function || YNL208W || 1081903	1	-0.36	-0.69	-1.26	-1.07
A_06_P7051	ICL2 || 16 || metabolic process* || catalytic activity* || YPR006C || 1081904	1	2.04	2.09	2.92	2.87
A_06_P1733	MED2 || 4 || transcription* || RNA polymerase II transcription mediator activity || YDL005C || 1081905	1	-0.56	-0.56	-0.92	-0.87
A_06_P3299	|| 7 || biological_process || molecular_function || YGR079W || 1081906	1	-1.13	-1.17		-1.83
A_06_P2936	|| 6 || biological_process || molecular_function* || YFR038W || 1081907	1	-0.49	-0.21		-0.42
A_06_P3928	TAO3 || 9 || cell morphogenesis* || molecular_function || YIL129C || 1081909	1	1	0.81	1.4	1.09
A_06_P6795	PMA2 || 16 || transport* || nucleotide binding* || YPL036W || 1081910	1	-0.67	-0.71	-1.94	-2.09
A_06_P1104	CDC15 || 1 || cell cycle* || nucleotide binding* || YAR019C || 1081911	1	1.41	1.05	2.04	1.16
A_06_P1969	GYP7 || 4 || vesicle-mediated transport* || GTPase activator activity* || YDL234C || 1081912	1	-0.58	-0.4	-0.16	-0.18
A_06_P3980	DJP1 || 9 || protein folding* || unfolded protein binding* || YIR004W || 1081913	1	-1.12	-0.92	-1.7	-1.46
A_06_P6255	CRT10 || 15 || response to DNA damage stimulus* || molecular_function || YOL063C || 1081914	1	0.72	0.64	0.81	0.96
A_06_P5534	PGM2 || 13 || carbohydrate metabolic process* || metal ion binding* || YMR105C || 1081915	1	1.74	1.4	2.54	2.35
A_06_P6362	ALG6 || 15 || aerobic respiration* || transferase activity* || YOR002W || 1081916	1	0.72	0.72	0.69	0.67
A_06_P1786	|| 4 || biological_process || molecular_function || YDL057W || 1081917	1	0.02	-0.22	0.26	-0.04
A_06_P4573	|| 11 || biological_process || molecular_function || YKL162C || 1081918	1	0.81	0.97	0.7	0.69
A_06_P6435	SGO1 || 15 || cell cycle* || molecular_function || YOR073W || 1081919	1	-0.4	-0.47
A_06_P4315	NPA3 || 10 || biological_process || nucleotide binding* || YJR072C || 1081921	1	-1.48	-1.41	-1.13	-1.41
A_06_P2995	HEM2 || 7 || metabolic process* || metal ion binding* || YGL040C || 1081922	1	-0.33	-0.01	-0.5	-0.54
A_06_P6350	|| 15 || biological_process* || molecular_function* || YOL157C || 1081923	1	0.11	0.12	-0.31	-0.38
A_06_P4700	TFA2 || 11 || transcription* || general RNA polymerase II transcription factor activity* || YKR062W || 1081924	1	-1.03	-0.88	-0.77	-0.72
A_06_P4959	SPE4 || 12 || pantothenate biosynthetic process* || transferase activity* || YLR146C || 1081925	1	-0.47	-0.42		0.01
A_06_P7248	ARR2 || 16 || response to arsenic || arsenate reductase activity || YPR200C || 1081927	1	1.58	1.67		1.62
A_06_P3417	FYV8 || 7 || biological_process || molecular_function || YGR196C || 1081928	1	-0.72	-0.46		-0.66
A_06_P1029	ERP2 || 1 || transport* || molecular_function || YAL007C || 1081929	1	-0.99	-0.91	-1.05	-1.06
A_06_P4274	GEA1 || 10 || ER to Golgi vesicle-mediated transport* || guanyl-nucleotide exchange factor activity* || YJR031C || 1081930	1	-0.14	0.2		0.37
A_06_P5341	CYB2 || 13 || transport* || metal ion binding* || YML054C || 1081932	1	1.98	2.21	1.02	0.89
A_06_P5587	RIM13 || 13 || proteolysis* || hydrolase activity* || YMR154C || 1081933	1	0.3	0.26		0.56
A_06_P3117	SUT1 || 7 || transcription* || zinc ion binding* || YGL162W || 1081934	1	1.74	1.59	3.23	3.23
A_06_P5487	SAM37 || 13 || transport* || protein binding || YMR060C || 1081935	1	0.12	0.18		-0.41
A_06_P3981	IST3 || 9 || mRNA processing* || nucleotide binding* || YIR005W || 1081936	1		-0.45
A_06_P4588	ZRT3 || 11 || metal ion transport* || metal ion transmembrane transporter activity* || YKL175W || 1081937	1	0.86	1.01	1.22	1.17
A_06_P4684	PET10 || 11 || aerobic respiration || molecular_function || YKR046C || 1081938	1	2.52	2.37	0.25	0.17
A_06_P2899	SAD1 || 6 || mRNA processing* || metal ion binding* || YFR005C || 1081939	1	0.43	0.72		1.38
A_06_P4079	BIT61 || 10 || regulation of cell growth* || molecular_function || YJL058C || 1081940	1	-0.03	-0.41	1.42	1.12
A_06_P5845	MLF3 || 14 || response to drug || molecular_function || YNL074C || 1081942	1	0.46	0.51	1.33	1.13
A_06_P1604	PBN1 || 3 || ER-associated protein catabolic process* || mannosyltransferase activity || YCL052C || 1081943	1	0.64	0.61	0.51	0.52
A_06_P1921	|| 4 || biological_process || molecular_function || YDL186W || 1081944	1		0.93
A_06_P5318	TSA1 || 13 || response to oxidative stress* || oxidoreductase activity* || YML028W || 1081945	1	1.43	1	1.06	0.97
A_06_P6801	SSN3 || 16 || transcription* || nucleotide binding* || YPL042C || 1081946	1	-0.37	-0.31	-0.05	-0.06
A_06_P3136	GTS1 || 7 || transcription* || metal ion binding* || YGL181W || 1081947	1	-0.12	-0.3	-0.22	-0.29
A_06_P1304	MUM2 || 2 || meiosis* || molecular_function || YBR057C || 1081948	1	1.22	1.2	0.04	0.21
A_06_P2921	HIS2 || 6 || amino acid biosynthetic process* || hydrolase activity* || YFR025C || 1081949	1	-0.68	-0.67	-0.02	-0.2
A_06_P3708	|| 8 || biological_process || molecular_function || YHR132W-A || 1081950	1	1.56	1.63	1.72	1.43
A_06_P6008	SIN4 || 14 || transcription* || RNA polymerase II transcription mediator activity || YNL236W || 1081951	1	0.28	0.29	0.27	0.43
A_06_P5403	COQ5 || 13 || aerobic respiration* || transferase activity* || YML110C || 1081952	1	-0.72	-0.48	-0.9	-0.82
A_06_P6242	GAL11 || 15 || transcription* || transcription activator activity* || YOL051W || 1081953	1	0.45	0.51	0.36	0.63
A_06_P3067	TAF6 || 7 || transcription* || general RNA polymerase II transcription factor activity* || YGL112C || 1081954	1	-0.79	-0.39		-0.59
A_06_P5256	LSM3 || 12 || rRNA processing* || RNA binding || YLR438C-A || 1081955	1	-0.94	-0.64		-1.03
A_06_P5244	|| 12 || metabolic process* || molecular_function* || YLR426W || 1081956	1	0.58	0.59	0.97	0.84
A_06_P6132	|| 14 || biological_process || molecular_function || YNR021W || 1081957	1	0.31	0.26	0.6	0.51
A_06_P4928	CFT2 || 12 || mRNA processing* || RNA binding || YLR115W || 1081958	1	-0.85	-0.65		-0.73
A_06_P2452	PFA5 || 4 || protein amino acid palmitoylation || transferase activity* || YDR459C || 1081959	1	0.52	0.59	0.6	0.57
A_06_P1387	CKS1 || 2 || transcription* || cyclin-dependent protein kinase regulator activity* || YBR135W || 1081960	1	0.61	0.43		-0.04
A_06_P6178	|| 14 || biological_process || molecular_function || YNR065C || 1081961	1	0.46	0.34	-0.02	-0.05
A_06_P4288	SSC1 || 10 || protein folding* || nucleotide binding* || YJR045C || 1081962	1	-1.1	-1.06	-0.92	-0.81
A_06_P3675	|| 8 || biological_process || molecular_function || YHR100C || 1081963	1	0.01	-0.16	-0.32	-0.1
A_06_P4352	CPA2 || 10 || metabolic process* || nucleotide binding* || YJR109C || 1081964	1	-1.37	-0.98	0.85	0.91
A_06_P2272	GCN2 || 4 || translation* || nucleotide binding* || YDR283C || 1081965	1	0.62	0.68	0.7	0.71
A_06_P3804	YIA6 || 9 || transport* || transporter activity* || YIL006W || 1081966	1	2.32	1.52		1.14
A_06_P7116	MED1 || 16 || transcription* || RNA polymerase II transcription mediator activity || YPR070W || 1081967	1	-0.35	-0.59	-0.31	-0.52
A_06_P1802	|| 4 || biological_process || molecular_function || YDL073W || 1081968	1	-0.94	-0.37	-0.55	-0.38
A_06_P1295	RPS11B || 2 || translation* || RNA binding* || YBR048W || 1081969	1	-0.93	-1.52	-0.92	-1.09
A_06_P4560	SDH1 || 11 || transport* || oxidoreductase activity* || YKL148C || 1081970	1	1.47	1.46	0.63	0.8
A_06_P6127	ACC1 || 14 || metabolic process* || nucleotide binding* || YNR016C || 1081971	1	1.02	1.48	0.5	0.69
A_06_P3473	GCN5 || 7 || transcription* || transferase activity* || YGR252W || 1081973	1	-0.03	0.04		-0.49
A_06_P3524	SHU1 || 8 || DNA recombination* || molecular_function || YHL006C || 1081974	1	0.33	0.09	0.27	0.22
A_06_P4157	RPS21B || 10 || translation || structural constituent of ribosome || YJL136C || 1081975	1	-0.93	-0.79	-0.5	-0.53
A_06_P5630	|| 13 || || || YMR193C-A || 1081976	1	1.3	1.8	1.54	2.12
A_06_P4613	MNN4 || 11 || response to stress* || molecular_function || YKL201C || 1081977	1	0.09	0.38	-1.36	-1.53
A_06_P1531	|| 2 || || || YBR277C || 1081978	1		0.61
A_06_P4696	GLG1 || 11 || glycogen biosynthetic process* || transferase activity, transferring hexosyl groups* || YKR058W || 1081979	1	1.98	2.51		2.49
A_06_P2780	SCC4 || 5 || cell cycle* || molecular_function* || YER147C || 1081980	1	0.62	0.35	0.58	0.38
A_06_P6643	|| 15 || || || YOR282W || 1081982	1	0.65	0.67		1.07
A_06_P2013	REG1 || 4 || negative regulation of transcription from RNA polymerase II promoter* || protein phosphatase type 1 regulator activity || YDR028C || 1081983	1	-0.36	-0.18	-0.47	-0.53
A_06_P1164	STU1 || 2 || cell cycle* || structural constituent of cytoskeleton || YBL034C || 1081984	1	-0.08	-0.07	0.07	-0.15
A_06_P6437	UFE1 || 15 || transport* || SNAP receptor activity || YOR075W || 1081985	1	-0.53	-0.32	-0.36	-0.36
A_06_P3793	|| 8 || || || YHR214W-A || 1081986	1	-0.12	-0.21	-1.71	-1.61
A_06_P5929	PGA1 || 14 || GPI anchor biosynthetic process* || mannosyltransferase activity || YNL158W || 1081987	1	-0.79
A_06_P3893	LYS12 || 9 || metabolic process* || oxidoreductase activity* || YIL094C || 1081988	1	-0.43	-0.24	-0.83	-0.78
A_06_P2724	IES5 || 5 || biological_process || molecular_function || YER092W || 1081989	1	-1.09	-1.25	-1.05	-1.19
A_06_P5133	TAD3 || 12 || tRNA processing* || hydrolase activity* || YLR316C || 1081991	1	-0.86	-0.88	-0.52	-0.77
A_06_P5743	YME2 || 13 || rRNA processing* || nucleotide binding* || YMR302C || 1081992	1	-0.02	0.01	-0.66	-0.73
A_06_P5116	EXG1 || 12 || metabolic process* || hydrolase activity* || YLR300W || 1081993	1	0.55	1.07	-0.75	-0.57
A_06_P1216	CDC27 || 2 || cell cycle* || protein binding* || YBL084C || 1081994	1	0.85	0.82	1.31	1.19
A_06_P2734	AST2 || 5 || biological_process || molecular_function* || YER101C || 1081995	1	0.58	0.62	0.63	0.67
A_06_P1129	|| 1 || || || YAR075W || 1081996	1	-0.23	0.09		0.2
A_06_P3265	|| 7 || || || YGR045C || 1081997	1	-0.48
A_06_P6475	AZF1 || 15 || transcription* || metal ion binding* || YOR113W || 1081998	1	0.82	0.71	1.51	1.25
A_06_P4067	RTT101 || 10 || cell cycle* || protein binding* || YJL047C || 1081999	1	0.14	0.1	0.12	0.13
A_06_P3591	RPS27B || 8 || translation* || metal ion binding* || YHR021C || 1082000	1	1.08	1.27	1.03	1.44
A_06_P5200	NAM2 || 12 || translation* || nucleotide binding* || YLR382C || 1082001	1	0.04	0.13		0.02
A_06_P5416	|| 13 || || || YML122C || 1082003	1	4.06	3.15		3.4
A_06_P7141	RDS3 || 16 || mRNA processing* || transcription activator activity || YPR094W || 1082004	1		0.21
A_06_P3845	PIG2 || 9 || regulation of glycogen biosynthetic process || protein phosphatase type 1 regulator activity || YIL045W || 1082005	1	0.16	0.18	0.41	0.28
A_06_P3296	MRPL25 || 7 || translation || structural constituent of ribosome || YGR076C || 1082006	1	0.32	0.13
A_06_P3886	|| 9 || biological_process || molecular_function || YIL087C || 1082007	1	2.54	2.27	1.69	1.78
A_06_P4336	IME1 || 10 || transcription* || transcription regulator activity || YJR094C || 1082008	1	2.98	2.99
A_06_P2766	GLC7 || 5 || cell cycle* || hydrolase activity* || YER133W || 1082009	1	-0.7	-0.21	-0.43	-0.45
A_06_P1035	DEP1 || 1 || transcription* || transcription regulator activity* || YAL013W || 1082010	1	-0.02	-0.09	-0.73	-0.54
A_06_P4785	VPS13 || 12 || transport* || molecular_function || YLL040C || 1082012	1	1.18	0.85	1.07	0.79
A_06_P1329	SPT7 || 2 || transcription* || structural molecule activity || YBR081C || 1082013	1	-0.36	-0.25	-0.44	-0.19
A_06_P1510	RIB5 || 2 || riboflavin biosynthetic process || transferase activity* || YBR256C || 1082014	1	-0.1	0.02	0.72	0.82
A_06_P1778	KNH1 || 4 || 1,6-beta-glucan biosynthetic process* || molecular_function || YDL049C || 1082015	1	4.17	4.08	3.38	3.26
A_06_P3631	MED6 || 8 || transcription* || transcription regulator activity* || YHR058C || 1082016	1	-0.09	-0.5
A_06_P4872	FRS1 || 12 || translation* || nucleotide binding* || YLR060W || 1082017	1	-1.21	-1.12	-0.84	-0.83
A_06_P2938	SAP155 || 6 || cell cycle* || protein serine/threonine phosphatase activity || YFR040W || 1082019	1	0.44	0.42	0.28	0.04
A_06_P4252	POL31 || 10 || DNA replication* || transferase activity* || YJR006W || 1082020	1	-0.55	-0.65	-0.73	-0.84
A_06_P2127	RUB1 || 4 || ubiquitin cycle* || protein tag || YDR139C || 1082021	1	-0.1	-0.22	0.04	-0.07
A_06_P7171	CTR1 || 16 || transport* || copper ion binding* || YPR124W || 1082022	1	-0.28	-0.41	-0.58	-0.54
A_06_P3612	BCD1 || 8 || snoRNA metabolic process || metal ion binding* || YHR040W || 1082023	1	-1.33	-1.35	-1.39	-1.18
A_06_P6415	|| 15 || || || YOR053W || 1082024	1	0.61	0.37		0.64
A_06_P2341	ATP22 || 4 || protein complex assembly || molecular_function || YDR350C || 1082025	1	0.48	0.59		0.89
A_06_P3796	|| 8 || || || YHR217C || 1082026	1	0.83	0.44		0.94
A_06_P2830	BLM10 || 6 || protein catabolic process* || proteasome activator activity || YFL007W || 1082027	1	-0.42	-0.02
A_06_P5417	PHO84 || 13 || transport* || transporter activity* || YML123C || 1082028	1	-6.02	-5.93		-5.77
A_06_P5081	PDR8 || 12 || transcription* || metal ion binding* || YLR266C || 1082029	1	0.53	0.61		0.68
A_06_P6535	DCS2 || 15 || mRNA catabolic process, nonsense-mediated decay* || hydrolase activity* || YOR173W || 1082030	1	1.04	1.35	0.73	0.82
A_06_P3739	YAP1801 || 8 || endocytosis || clathrin binding* || YHR161C || 1082031	1	-0.03	-0.16	-0.04	0.24
A_06_P6901	|| 16 || || || YPL142C || 1082032	1	0.96	-0.02	1.14	0.73
A_06_P2203	AHA1 || 4 || protein folding* || chaperone binding* || YDR214W || 1082033	1	-0.82	-1	0.45	0.37
A_06_P7086	TIP41 || 16 || signal transduction* || molecular_function || YPR040W || 1082034	1	-0.2	-0.44	-0.9	-0.62
A_06_P5826	POR1 || 14 || transport* || voltage-gated ion-selective channel activity* || YNL055C || 1082035	1	1.11	0.99	0.22	-0.09
A_06_P6657	|| 15 || biological_process || molecular_function || YOR296W || 1082036	1	0.74	0.92		0.78
A_06_P2576	UTR5 || 5 || biological_process || molecular_function || YEL035C || 1082037	1	1.82	1.48
A_06_P4572	|| 11 || biological_process* || nucleotide binding* || YKL161C || 1082038	1	0.26	0.42		0.35
A_06_P4463	|| 11 || || || YKL053W || 1082039	1	0.58	0.11		0.72
A_06_P5351	MFT1 || 13 || transcription* || nucleic acid binding || YML062C || 1082040	1	-0.67	-0.48		-1.11
A_06_P6683	HSH49 || 15 || mRNA processing* || nucleotide binding* || YOR319W || 1082041	1	-1.12	-1.29
A_06_P3201	GUS1 || 7 || translation* || nucleotide binding* || YGL245W || 1082042	1	-0.93	-0.44	-0.63	-0.23
A_06_P2399	PDR15 || 4 || transport || nucleotide binding* || YDR406W || 1082043	1	1.2	1.11	0.22	0.12
A_06_P6536	MED4 || 15 || transcription* || RNA polymerase II transcription mediator activity || YOR174W || 1082044	1	0.27	0.05		-0.12
A_06_P1815	NDE2 || 4 || NADH oxidation* || oxidoreductase activity* || YDL085W || 1082045	1	3.65	3.6	4.73	4.5
A_06_P3895	|| 9 || ribosome biogenesis and assembly || molecular_function || YIL096C || 1082046	1	-1.08	-1.07
A_06_P3903	SHQ1 || 9 || snoRNA metabolic process || molecular_function || YIL104C || 1082047	1	-0.05	-0.12	-0.79	0.45
A_06_P5424	ERO1 || 13 || transport* || oxidoreductase activity* || YML130C || 1082048	1	-1.96	-1.48	-1.89	-1.86
A_06_P3211	ZRT1 || 7 || transport* || zinc ion binding* || YGL255W || 1082049	1	-1.26	-1.06		-0.65
A_06_P6769	RET3 || 16 || transport* || protein binding || YPL010W || 1082050	1	-1.15	-0.51	-0.84	-0.67
A_06_P6989	|| 16 || biological_process || molecular_function || YPL229W || 1082051	1	1.56	1.19	1.56	1.36
A_06_P4944	ACE2 || 12 || transcription* || metal ion binding* || YLR131C || 1082052	1	0.78	0.21	-0.99	-0.89
A_06_P2255	|| 4 || biological_process || molecular_function* || YDR266C || 1082053	1	-0.02	-0.05		-0.05
A_06_P6262	|| 15 || biological_process || molecular_function || YOL070C || 1082054	1	-0.88	-1.21	-1.4	-1.52
A_06_P3362	VPS62 || 7 || transport* || molecular_function || YGR141W || 1082056	1	0.08	0.1	0.31	0.45
A_06_P6313	RPL18A || 15 || translation || structural constituent of ribosome || YOL120C || 1082057	1	0.15	-0.08	0.59	0.7
A_06_P4548	|| 11 || || || YKL136W || 1082058	1	1.39	1.4		1.64
A_06_P6606	DGA1 || 15 || lipid metabolic process* || transferase activity* || YOR245C || 1082059	1	0.17	0.19	0.84	0.79
A_06_P5781	|| 14 || biological_process* || molecular_function* || YNL010W || 1082060	1	0.1	-0.19	-0.07	-0.43
A_06_P2478	VPS72 || 4 || chromatin modification* || DNA binding* || YDR485C || 1082061	1	-0.19	0.01	-0.24	0.09
A_06_P2220	COX20 || 4 || aerobic respiration* || unfolded protein binding || YDR231C || 1082062	1	0.34	0.24	0.16	-0.02
A_06_P5673	RNH1 || 13 || cell wall organization and biogenesis* || hydrolase activity* || YMR234W || 1082063	1	-0.22	0		-0.31
A_06_P2312	TIM11 || 4 || transport* || metal ion binding* || YDR322C-A || 1082064	1	-0.37	-0.26	-0.55	-0.28
A_06_P6825	|| 16 || biological_process || molecular_function || YPL066W || 1082066	1	0.54	0.6		0.37
A_06_P2097	|| 4 || biological_process* || transferase activity* || YDR109C || 1082067	1	0.06	0.3		0.27
A_06_P1576	AGP1 || 3 || transport* || amino acid transmembrane transporter activity* || YCL025C || 1082068	1	3.91	3.78	3.84	3.63
A_06_P3998	MRS1 || 9 || mRNA processing* || RNA binding* || YIR021W || 1082070	1	0.88	0.57		-0.01
A_06_P5889	DCP2 || 14 || mRNA processing* || hydrolase activity* || YNL118C || 1082071	1	-0.57	-0.36	-0.39	-0.42
A_06_P3660	IPI1 || 8 || rRNA processing* || molecular_function || YHR085W || 1082072	1	-1.48	-1.32	-1.57	-1.26
A_06_P6062	RFC3 || 14 || cell cycle* || nucleotide binding* || YNL290W || 1082073	1	-1.43	-1.34		-1.5
A_06_P1756	MPS1 || 4 || protein amino acid phosphorylation* || nucleotide binding* || YDL028C || 1082074	1	-0.12	-0.17	-0.15	-0.38
A_06_P4465	OAR1 || 11 || metabolic process* || oxidoreductase activity* || YKL055C || 1082075	1	0.18	0.44		0.75
A_06_P1476	TDP1 || 2 || response to DNA damage stimulus* || hydrolase activity* || YBR223C || 1082076	1	0.59	0.38	0.8	0.82
A_06_P2787	OXA1 || 5 || protein insertion into membrane* || membrane insertase activity || YER154W || 1082077	1	0.46	0.47	-0.69	-0.71
A_06_P5754	GLC8 || 13 || carbohydrate metabolic process* || enzyme activator activity || YMR311C || 1082078	1	-1.16	-0.55	-0.35	-1
A_06_P6972	PUS1 || 16 || ribosome biogenesis and assembly* || zinc ion binding* || YPL212C || 1082079	1	-1.23	-1.14	-0.88	-0.69
A_06_P1394	MAK5 || 2 || ribosome biogenesis and assembly* || nucleotide binding* || YBR142W || 1082080	1	-1.89	-1.97
A_06_P2777	UBP5 || 5 || ubiquitin cycle* || hydrolase activity* || YER144C || 1082081	1	1.29	1.26	1.51	1.18
A_06_P5939	SKO1 || 14 || transcription* || DNA binding* || YNL167C || 1082082	1	0.37	0.27	0.23	0.1
A_06_P6267	MDM20 || 15 || mitochondrion inheritance* || peptide alpha-N-acetyltransferase activity || YOL076W || 1082083	1	-1.17	-0.75		-1.02
A_06_P4005	DAL4 || 9 || transport* || nucleobase transmembrane transporter activity* || YIR028W || 1082084	1	1.34	1.2		-0.01
A_06_P3222	SWC4 || 7 || transcription* || DNA binding || YGR002C || 1082085	1	-0.77	-0.73	-0.75	-0.76
A_06_P6572	RPB10 || 15 || transcription* || transferase activity* || YOR210W || 1082086	1	-0.86	-0.8		-0.53
A_06_P5083	SEC22 || 12 || transport* || SNAP receptor activity || YLR268W || 1082087	1	-0.05	-0.45	-0.7	-0.65
A_06_P5441	|| 13 || || || YMR013W-A || 1082088	1	1.1	0.87	2.53	2.17
A_06_P5527	|| 13 || biological_process || molecular_function || YMR098C || 1082089	1	-0.07	-0.04	-0.8	-0.73
A_06_P2045	TGL2 || 4 || lipid metabolic process* || hydrolase activity* || YDR058C || 1082090	1	0.2	0.31	0.18	0.18
A_06_P6404	CUE5 || 15 || biological_process || molecular_function || YOR042W || 1082091	1	-0.04	-0.19	-0.56	-0.7
A_06_P2600	SOM1 || 5 || proteolysis || molecular_function || YEL059C-A || 1082092	1	0.46	0.05	-0.13	-0.25
A_06_P1317	TAT1 || 2 || transport* || amino acid transmembrane transporter activity || YBR069C || 1082093	1		6.33
A_06_P2426	|| 4 || || || YDR433W || 1082094	1	0.03	0.03	-0.15	-0.16
A_06_P3041	MAD1 || 7 || cell cycle* || molecular_function || YGL086W || 1082095	1	-0.1	-0.12	-0.36	-0.37
A_06_P2329	|| 4 || biological_process* || molecular_function* || YDR338C || 1082096	1	1.34	1.4		1.15
A_06_P3003	RPT6 || 7 || ubiquitin-dependent protein catabolic process* || nucleotide binding* || YGL048C || 1082097	1	-1.42	-1.08	-1.15	-1.09
A_06_P5646	HFA1 || 13 || metabolic process* || nucleotide binding* || YMR207C || 1082098	1	-0.13	0.64		-0.15
A_06_P2967	ERG4 || 7 || lipid biosynthetic process* || oxidoreductase activity* || YGL012W || 1082100	1	-0.59	-0.56	-1.79	-1.74
A_06_P1767	PRM7 || 4 || response to drug* || molecular_function || YDL039C || 1082101	1	0.88	0.94		1.12
A_06_P2213	HTB1 || 4 || chromatin assembly or disassembly* || DNA binding || YDR224C || 1082102	1	-0.01	0.06	-1.12	-0.85
A_06_P1442	RPS9B || 2 || translation* || RNA binding* || YBR189W || 1082103	1	-0.74	-0.71	-0.71	-0.43
A_06_P2117	SAC6 || 4 || endocytosis* || calcium ion binding* || YDR129C || 1082104	1	0.33	0.24	0.25	0.3
A_06_P6425	RPL3 || 15 || translation* || structural constituent of ribosome || YOR063W || 1082105	1	-0.83	-0.99	-0.39	-0.44
A_06_P3432	ZPR1 || 7 || regulation of progression through cell cycle* || metal ion binding* || YGR211W || 1082106	1	-1	-0.83	-0.11	0.2
A_06_P5599	MSS11 || 13 || positive regulation of transcription from RNA polymerase II promoter* || specific RNA polymerase II transcription factor activity || YMR164C || 1082107	1	0.6	0.65		0.47
A_06_P3177	EDC1 || 7 || mRNA processing* || RNA binding* || YGL222C || 1082109	1	-0.46
A_06_P4728	PXL1 || 11 || maintenance of cell polarity || metal ion binding* || YKR090W || 1082110	1	0.13	0.5	0.59	0.94
A_06_P3615	DOG2 || 8 || metabolic process* || hydrolase activity* || YHR043C || 1082112	1	0.84	1.11		1.36
A_06_P4371	|| 10 || || || YJR128W || 1082113	1	0.71	0.95
A_06_P5087	YCS4 || 12 || cell cycle* || molecular_function || YLR272C || 1082115	1	-0.7	-0.74		-1.24
A_06_P1076	OAF1 || 1 || transcription* || metal ion binding* || YAL051W || 1082116	1	0.43	0.4	1.19	1.09
A_06_P2613	DLD3 || 5 || electron transport* || oxidoreductase activity* || YEL071W || 1082117	1	-3.05	-2.83	-1.96	-1.89
A_06_P3650	PTC7 || 8 || biological_process || hydrolase activity* || YHR076W || 1082118	1	-0.86	-0.87	-1.26	-1.31
A_06_P1939	RTN2 || 4 || biological_process || molecular_function || YDL204W || 1082119	1	2.02	1.87	2.38	2.05
A_06_P2028	RSM10 || 4 || translation || structural constituent of ribosome || YDR041W || 1082120	1	-0.84	-0.46		-1.3
A_06_P3925	STH1 || 9 || transcription* || nucleotide binding* || YIL126W || 1082121	1	-0.42	-0.46	-0.73	-0.68
A_06_P5182	|| 12 || biological_process* || molecular_function || YLR364W || 1082122	1	-1.14	-1.07		-1.27
A_06_P6149	|| 14 || translation || structural constituent of ribosome || YNR036C || 1082123	1	0.42	0.24	-0.14	-0.09
A_06_P3816	SNL1 || 9 || protein folding* || chaperone regulator activity || YIL016W || 1082124	1	-0.71	-0.43	-0.87	-0.62
A_06_P5904	FYV6 || 14 || telomere maintenance* || molecular_function || YNL133C || 1082125	1	-0.17	-0.16
A_06_P5454	PEX12 || 13 || transport* || zinc ion binding* || YMR026C || 1082126	1	-0.11	-0.11	-0.15	-0.14
A_06_P2005	|| 4 || biological_process* || molecular_function* || YDR020C || 1082127	1	-1.53
A_06_P6163	LYS9 || 14 || amino acid biosynthetic process* || oxidoreductase activity* || YNR050C || 1082128	1	-0.33	-0.1	-1.11	-0.9
A_06_P5820	SFB2 || 14 || transport* || molecular_function* || YNL049C || 1082129	1	-0.61	-0.68		0.04
A_06_P4540	PMU1 || 11 || biological_process || molecular_function || YKL128C || 1082130	1	-1.91	-2.17	-2.27	-2.31
A_06_P6012	NAR1 || 14 || iron-sulfur cluster assembly || iron hydrogenase activity || YNL240C || 1082131	1	1.23	0.82	1.08	0.85
A_06_P6634	TPO4 || 15 || transport* || transporter activity* || YOR273C || 1082132	1	-0.69	-0.73	0	-0.12
A_06_P4599	MTR2 || 11 || transport* || protein binding || YKL186C || 1082133	1	0.03	-0.15	-0.63	-0.6
A_06_P4866	OSW2 || 12 || sporulation* || molecular_function || YLR054C || 1082136	1	-0.65	-0.5		-0.3
A_06_P1466	MET8 || 2 || response to drug* || catalytic activity* || YBR213W || 1082137	1	0.4	0.26		-0.31
A_06_P1739	|| 4 || || || YDL011C || 1082138	1		-0.02
A_06_P5477	ERB1 || 13 || rRNA processing || molecular_function || YMR049C || 1082139	1	-1.01	-0.86	-0.68	-0.42
A_06_P5600	PAH1 || 13 || aerobic respiration* || phosphatidate phosphatase activity || YMR165C || 1082140	1	-0.34	-0.32	-0.97	-1.1
A_06_P4045	APS3 || 10 || transport* || molecular_function || YJL024C || 1082141	1	-1.02	-0.89		-0.77
A_06_P3176	NIF3 || 7 || biological_process || molecular_function || YGL221C || 1082142	1	-0.41	-0.53	-0.61	-0.68
A_06_P5448	FMS1 || 13 || electron transport* || oxidoreductase activity* || YMR020W || 1082144	1	-0.25	-0.46	0.21	0.16
A_06_P2772	|| 5 || biological_process || molecular_function* || YER139C || 1082145	1	-1.9	-1.29
A_06_P4733	MLP1 || 11 || transport* || ribonucleoprotein binding || YKR095W || 1082146	1	0.02	0.3	-0.4	-0.31
A_06_P3463	|| 7 || || || YGR242W || 1082147	1		-0.31
A_06_P5787	PUB1 || 14 || mRNA catabolic process, nonsense-mediated decay* || nucleotide binding* || YNL016W || 1082148	1	-0.76	-0.54	-0.55	-0.24
A_06_P2705	RPS24A || 5 || translation || nucleotide binding* || YER074W || 1082150	1	-0.82	-0.34	-0.58	-0.34
A_06_P4551	CTK1 || 11 || telomere maintenance* || nucleotide binding* || YKL139W || 1082151	1	-0.68	-0.69		-0.96
A_06_P6301	INO4 || 15 || transcription* || DNA binding* || YOL108C || 1082152	1	0.12	0.13		-1.2
A_06_P6481	RIO1 || 15 || cell cycle* || nucleotide binding* || YOR119C || 1082153	1	0.07	0.14	0.23	0.06
A_06_P4537	RRN3 || 11 || transcription* || RNA polymerase I transcription factor activity || YKL125W || 1082155	1	0.15	0.02	0.6	0.49
A_06_P2616	|| 5 || || || YEL074W || 1082156	1	1.14	1.07	1.39	1.27
A_06_P1342	MRS5 || 2 || transport* || metal ion binding* || YBR091C || 1082157	1	-0.12	-0.18
A_06_P5836	SUN4 || 14 || cell cycle* || glucosidase activity || YNL066W || 1082158	1	2.48	2.33	0.12	0.06
A_06_P4932	SRN2 || 12 || transport* || protein binding || YLR119W || 1082159	1	-0.92	-0.75
A_06_P3731	SPO16 || 8 || meiosis* || molecular_function || YHR153C || 1082160	1	-0.02	0.32
A_06_P4981	RPS31 || 12 || translation* || metal ion binding* || YLR167W || 1082161	1	-0.06	0.14	-0.21	0.12
A_06_P2294	HNT2 || 4 || nucleoside catabolic process || hydrolase activity* || YDR305C || 1082162	1	-0.1	-0.06	0.26	0.33
A_06_P3105	INO80 || 7 || transcription* || nucleotide binding* || YGL150C || 1082163	1	0.09	0.14		0.13
A_06_P4362	JHD2 || 10 || histone demethylation || metal ion binding* || YJR119C || 1082165	1	0.27	0.62	1.14	1.41
A_06_P2432	LRS4 || 4 || cell cycle* || molecular_function || YDR439W || 1082166	1	-0.03	0.07		-0.43
A_06_P6783	RMI1 || 16 || response to DNA damage stimulus* || DNA binding* || YPL024W || 1082168	1	-0.33	-0.35	-0.3	-0.33
A_06_P3671	HXT5 || 8 || transport* || transporter activity* || YHR096C || 1082169	1	1.55	1.53	2.22	1.99
A_06_P3273	|| 7 || biological_process || molecular_function || YGR053C || 1082170	1	0.61	0.58	0.3	0.29
A_06_P3588	ARG4 || 8 || amino acid biosynthetic process* || catalytic activity* || YHR018C || 1082171	1	-1.46	-0.88	0.12	0.33
A_06_P2976	ALK1 || 7 || cell cycle* || nucleotide binding* || YGL021W || 1082172	1	-0.63	-0.3	-1.6	-1.6
A_06_P7238	RPC82 || 16 || transcription* || transferase activity* || YPR190C || 1082173	1	-1.67	-1.62	-1.17	-1.37
A_06_P4304	|| 10 || biological_process || molecular_function || YJR061W || 1082174	1	-0.22	-0.31	-0.03	-0.22
A_06_P3047	NUP145 || 7 || transport* || hydrolase activity* || YGL092W || 1082175	1	0.43	0.28	0.04	0.07
A_06_P6813	LEE1 || 16 || biological_process || molecular_function* || YPL054W || 1082176	1	1.63	1.36	2.34	1.89
A_06_P4302	PTK2 || 10 || protein amino acid phosphorylation* || nucleotide binding* || YJR059W || 1082178	1	0.6	0.39	0.3	0.45
A_06_P3476	COQ6 || 7 || metabolic process* || molecular_function* || YGR255C || 1082179	1	0.08	0.38	0.34	0.43
A_06_P1851	YFH1 || 4 || transport* || iron ion binding* || YDL120W || 1082180	1	-0.54	-0.97	-1.18	-1.18
A_06_P2108	TRM1 || 4 || ribosome biogenesis and assembly* || transferase activity* || YDR120C || 1082181	1	-1.82	-1.76	-1.64	-1.52
A_06_P7184	|| 16 || || || YPR136C || 1082182	1	0.56	0.65		0.95
A_06_P3028	HSF1 || 7 || transcription* || DNA binding* || YGL073W || 1082183	1	0.22	-0.08	-0.25	-0.29
A_06_P2133	TAF12 || 4 || transcription* || general RNA polymerase II transcription factor activity || YDR145W || 1082184	1	-0.18	-0.34	-1.07	-1.14
A_06_P3695	MSH1 || 8 || response to DNA damage stimulus* || nucleotide binding* || YHR120W || 1082185	1	-1.15	-0.83		-1.12
A_06_P4592	COY1 || 11 || transport* || molecular_function || YKL179C || 1082186	1	-0.17	0.01	0.02	-0.04
A_06_P5537	ILV2 || 13 || amino acid biosynthetic process* || transferase activity* || YMR108W || 1082187	1	-1.87	-2	-0.73	-0.63
A_06_P2617	|| 5 || biological_process || molecular_function || YEL075C || 1082188	1	-0.39	-0.45		-0.3
A_06_P4232	PEX2 || 10 || protein import into peroxisome matrix || metal ion binding* || YJL210W || 1082189	1	2.31	2.13	1.7	1.42
A_06_P7253	SBH1 || 5 || transport* || protein transporter activity* || YER087C-B || 1082190	1	-0.02	-0.06	-0.12	-0.22
A_06_P5609	DDR48 || 13 || DNA repair || ATPase activity* || YMR173W || 1082191	1	-0.93	-0.85	-0.9	-0.83
A_06_P1703	TUP1 || 3 || transcription* || general transcriptional repressor activity || YCR084C || 1082193	1	1.37	1.26	0.83	0.85
A_06_P5465	MIH1 || 13 || cell cycle* || hydrolase activity* || YMR036C || 1082194	1	1.59	1.16	1.65	1.23
A_06_P2887	|| 6 || biological_process || molecular_function* || YFL061W || 1082195	1	1.04	0.76	1.2	0.74
A_06_P2890	|| 6 || biological_process || molecular_function || YFL064C || 1082196	1	0.14	0.58		0.29
A_06_P4723	MRPL20 || 11 || translation* || structural constituent of ribosome || YKR085C || 1082197	1	-0.63	-0.9	-1.45	-1.57
A_06_P6762	ULA1 || 16 || ubiquitin cycle* || nucleotide binding* || YPL003W || 1082198	1	1.85	1.82	2.04	2.15
A_06_P6646	|| 15 || biological_process || molecular_function* || YOR285W || 1082199	1	0.89	0.95	0.78	0.88
A_06_P1923	PPH22 || 4 || translation* || hydrolase activity* || YDL188C || 1082200	1	1.24	0.97	1.47	1.06
A_06_P2048	|| 4 || biological_process* || nucleotide binding* || YDR061W || 1082201	1	-0.38	-0.56	-1.08	-1.18
A_06_P3597	PPA1 || 8 || transport* || hydrolase activity* || YHR026W || 1082203	1	1.29	1.01	1.23	1.24
A_06_P3449	|| 7 || || || YGR228W || 1082204	1	0.5	0.62		0.7
A_06_P5154	VRP1 || 12 || endocytosis* || actin binding || YLR337C || 1082205	1	0.89	0.89	1.23	1.16
A_06_P4251	APL1 || 10 || intracellular protein transport* || molecular_function* || YJR005W || 1082207	1	0.19	0.1	0.28	0.49
A_06_P4066	|| 10 || biological_process* || molecular_function* || YJL046W || 1082208	1	-1.97	-1.2		-0.96
A_06_P3212	ADH4 || 7 || metabolic process* || metal ion binding* || YGL256W || 1082209	1	-0.4	-0.48	-0.33	-0.54
A_06_P3627	|| 8 || biological_process || molecular_function || YHR054C || 1082210	1	1.88	2.28	2.22	2.29
A_06_P3857	|| 9 || biological_process || molecular_function || YIL057C || 1082211	1	8.34	7.48	8.9	8
A_06_P3239	UGA1 || 7 || nitrogen utilization* || transferase activity* || YGR019W || 1082213	1	0.38	0.44	1.35	0.97
A_06_P2197	MSS4 || 4 || sporulation (sensu Fungi)* || transferase activity* || YDR208W || 1082214	1	0.42	0.31	0.51	0.52
A_06_P1068	|| 1 || || || YAL042C-A || 1082215	1		0.73
A_06_P3916	PRM5 || 9 || response to pheromone* || molecular_function || YIL117C || 1082216	1	2.03	1.97	1.73	1.86
A_06_P3491	YTA7 || 7 || telomere maintenance* || nucleotide binding* || YGR270W || 1082217	1	-0.26	-0.01	-0.55	-0.53
A_06_P4621	STE6 || 11 || transport* || nucleotide binding* || YKL209C || 1082218	1	-0.42	-0.25	-0.41	-0.17
A_06_P7178	NAT3 || 16 || metabolic process* || transferase activity* || YPR131C || 1082219	1	-0.62	-0.6	-0.86	-0.91
A_06_P2166	SDH4 || 4 || transport* || metal ion binding* || YDR178W || 1082220	1	2.53	2.53	1.2	1.34
A_06_P4201	PFD1 || 10 || telomere maintenance* || unfolded protein binding || YJL179W || 1082221	1	-1.58	-1.78	-1.69	-1.63
A_06_P4137	PHO86 || 10 || transport* || molecular_function || YJL117W || 1082222	1	-1.67	-1.44	-1.71	-1.59
A_06_P6319	MDH2 || 15 || glycolysis* || oxidoreductase activity* || YOL126C || 1082223	1	2.22	2.2	2.68	2.56
A_06_P3071	CDC20 || 7 || cell cycle* || ubiquitin-protein ligase activity* || YGL116W || 1082224	1	-0.03	0.2		-0.66
A_06_P5216	SKI2 || 12 || mRNA catabolic process* || nucleotide binding* || YLR398C || 1082225	1	-0.38	-0.33	-0.25	-0.38
A_06_P6061	PCL1 || 14 || cell cycle* || cyclin-dependent protein kinase regulator activity* || YNL289W || 1082226	1	-0.96	-0.39	-1.1	-0.7
A_06_P4691	YSR3 || 11 || sphingolipid biosynthetic process || sphingosine-1-phosphate phosphatase activity || YKR053C || 1082227	1	0.8	0.91		-0.73
A_06_P4933	YPS1 || 12 || proteolysis* || hydrolase activity* || YLR120C || 1082228	1	-0.45	-0.45	0.03	-0.13
A_06_P4355	NNF1 || 10 || cell cycle* || molecular_function || YJR112W || 1082229	1	0.48	0.67	-0.2	-0.36
A_06_P4479	|| 11 || biological_process || molecular_function || YKL069W || 1082230	1	0.35	0.32	0.1	0.3
A_06_P5633	RPL36A || 13 || translation || RNA binding* || YMR194W || 1082231	1	-0.57	-0.48	-0.41	-0.32
A_06_P2136	KGD2 || 4 || metabolic process* || transferase activity* || YDR148C || 1082232	1	-0.4	-0.17	-0.8	-0.72
A_06_P6246	PSH1 || 15 || RNA elongation from RNA polymerase II promoter || molecular_function* || YOL054W || 1082234	1	-0.43	-0.35	-0.76	-0.59
A_06_P1470	ATG12 || 2 || transport* || protein tag || YBR217W || 1082235	1	-0.19	-0.66
A_06_P1996	SNQ2 || 4 || transport* || nucleotide binding* || YDR011W || 1082236	1	2.61	2.76	4.05	3.81
A_06_P4220	PHO90 || 10 || transport* || citrate transmembrane transporter activity* || YJL198W || 1082237	1	1.45	1.27	2.14	1.83
A_06_P3118	RAD54 || 7 || response to DNA damage stimulus* || nucleotide binding* || YGL163C || 1082238	1	-0.78	-0.38		-0.35
A_06_P4141	RPE1 || 10 || metabolic process* || catalytic activity* || YJL121C || 1082239	1	0.98	0.95	0.66	0.58
A_06_P4399	AAD10 || 10 || response to toxin* || oxidoreductase activity* || YJR155W || 1082240	1	-0.1	-0.38	-0.56	-0.52
A_06_P5678	RNT1 || 13 || ribosome biogenesis and assembly* || hydrolase activity* || YMR239C || 1082241	1	-0.67	-0.97		-1.19
A_06_P4035	MAD3 || 10 || cell cycle* || molecular_function || YJL013C || 1082242	1	0.72	0.58	-0.31	-0.49
A_06_P4648	|| 11 || biological_process || molecular_function || YKR011C || 1082243	1	-0.57	-0.9	-0.73	-0.82
A_06_P5241	ATG17 || 12 || transport* || kinase activator activity || YLR423C || 1082244	1	0.89	1.28	1.34	0.74
A_06_P6414	|| 15 || biological_process || molecular_function* || YOR052C || 1082245	1	-0.56	-0.88	-0.65	-0.81
A_06_P4408	DID4 || 11 || transport* || protein binding || YKL002W || 1082247	1	-0.53	-0.48	-0.84	-0.67
A_06_P5631	MRPL24 || 13 || translation || structural constituent of ribosome || YMR193W || 1082248	1	-1.34	-1.38
A_06_P2541	WBP1 || 5 || cell cycle* || transferase activity* || YEL002C || 1082249	1	0.14	0.1	0.53	0.6
A_06_P1143	RRN6 || 2 || transcription* || RNA polymerase I transcription factor activity || YBL014C || 1082250	1	0.15	0.01		0
A_06_P3912	SDP1 || 9 || protein amino acid dephosphorylation* || hydrolase activity* || YIL113W || 1082251	1	0.62	0.67		0.78
A_06_P2128	MTQ2 || 4 || methylation* || transferase activity* || YDR140W || 1082252	1	-1.1	-0.87		-0.67
A_06_P2569	|| 5 || || || YEL028W || 1082253	1	0.75	0.83
A_06_P3966	SDL1 || 9 || metabolic process* || catalytic activity* || YIL167W || 1082254	1	-0.55	-0.86
A_06_P1160	PET9 || 2 || transport* || transporter activity* || YBL030C || 1082255	1	-0.75	-0.31	-1.2	-0.92
A_06_P3184	SHE10 || 7 || biological_process || molecular_function || YGL228W || 1082256	1	-0.16	-0.2	-0.15	-0.28
A_06_P3732	RTT107 || 8 || DNA replication* || molecular_function || YHR154W || 1082258	1	-1.64	-1.54
A_06_P2712	SER3 || 5 || metabolic process* || oxidoreductase activity* || YER081W || 1082259	1	-2.9	-3.07	-1.52	-1.72
A_06_P5041	ADY4 || 12 || cell cycle* || structural molecule activity || YLR227C || 1082261	1	-0.48	-0.39
A_06_P5361	TCB3 || 13 || biological_process || metal ion binding* || YML072C || 1082262	1	0.88	1.03	0.14	0.17
A_06_P2749	RPL23B || 5 || translation* || structural constituent of ribosome || YER117W || 1082263	1	-0.26	0.13	0.63	0.72
A_06_P2423	CYM1 || 4 || proteolysis || hydrolase activity* || YDR430C || 1082264	1	-0.67	-0.42	-0.75	-0.64
A_06_P6011	LAP3 || 14 || proteolysis* || hydrolase activity* || YNL239W || 1082265	1	0.65	0.64	1.39	1.36
A_06_P6874	BEM3 || 16 || metabolic process* || lyase activity* || YPL115C || 1082266	1	-0.03	0.69	0.31	1.14
A_06_P3574	GPA1 || 8 || response to drug* || nucleotide binding* || YHR005C || 1082268	1	-0.46	-0.39		-0.41
A_06_P1194	KIP1 || 2 || cell cycle* || nucleotide binding* || YBL063W || 1082269	1	-0.58	-0.67		-1.42
A_06_P3322	|| 7 || biological_process || molecular_function || YGR102C || 1082272	1	0.11	0.04	-0.34	-0.26
A_06_P7160	PIS1 || 16 || cell cycle* || transferase activity* || YPR113W || 1082273	1	0.99	1.03	0.41	0.55
A_06_P1549	PCA1 || 2 || transport* || nucleotide binding* || YBR295W || 1082274	1	2.8	2.65	2.13	1.97
A_06_P5854	SAL1 || 14 || transport || transporter activity* || YNL083W || 1082275	1	0.24	0.05	0.16	-0.03
A_06_P4790	RPL8B || 12 || translation* || structural constituent of ribosome || YLL045C || 1082276	1	-1.14	-1.17	-0.89	-0.72
A_06_P3343	|| 7 || negative regulation of transcription from RNA polymerase II promoter || molecular_function || YGR122W || 1082277	1	-0.22	-0.32		0.04
A_06_P5744	ADH2 || 13 || NADH oxidation* || metal ion binding* || YMR303C || 1082278	1	8.77	8.12	9.28	8.52
A_06_P6173	FRE4 || 14 || transport* || oxidoreductase activity* || YNR060W || 1082279	1	2.99			2.83
A_06_P6516	SLP1 || 15 || biological_process || molecular_function || YOR154W || 1082280	1	-0.31	-0.49	-0.33	0.2
A_06_P4406	|| 10 || || || YJR162C || 1082281	1	1.95
A_06_P1353	EXO84 || 2 || transport* || protein binding || YBR102C || 1082282	1	-0.17	-0.26	-0.13	-0.19
A_06_P1695	SOL2 || 3 || telomere maintenance* || molecular_function* || YCR073W-A || 1082283	1	0.91	0.32	1.13	0.77
A_06_P3078	RPS2 || 7 || translation* || RNA binding* || YGL123W || 1082284	1	-0.81	-0.72	-0.56	-0.85
A_06_P1593	|| 3 || || || YCL041C || 1082285	1	1.85
A_06_P3521	LAG1 || 8 || replicative cell aging* || sphingosine N-acyltransferase activity || YHL003C || 1082286	1	0.34	0.51	0.62	0.8
A_06_P3423	PCT1 || 7 || biosynthetic process* || transferase activity* || YGR202C || 1082287	1	0.29	0	0	-0.17
A_06_P3661	NAM8 || 8 || mRNA processing* || nucleotide binding* || YHR086W || 1082288	1	0.51	0.27		0
A_06_P1877	|| 4 || biological_process || molecular_function* || YDL144C || 1082289	1	-0.01	-0.25	-0.69	-0.81
A_06_P1151	PIM1 || 2 || proteolysis* || nucleotide binding* || YBL022C || 1082290	1	-1.74	-1.62	-1.96	-2.01
A_06_P5143	|| 12 || biological_process || molecular_function || YLR326W || 1082291	1	-0.68	-0.94
A_06_P1616	HMLALPHA1 || 3 || transcription* || DNA binding* || YCL066W || 1082292	1	0.13	0.35		0.12
A_06_P4890	BOS1 || 12 || transport* || SNAP receptor activity || YLR078C || 1082293	1	0.03	-0.07	-0.54	-0.72
A_06_P6201	PLB3 || 15 || lipid catabolic process* || hydrolase activity* || YOL011W || 1082294	1	-0.91	-0.95	-0.69	-0.73
A_06_P4140	|| 10 || || || YJL120W || 1082295	1	0.8	0.81		1.3
A_06_P5062	RCK2 || 12 || protein amino acid phosphorylation* || nucleotide binding* || YLR248W || 1082296	1	0.02	-0.09	0	-0.08
A_06_P3000	RIM8 || 7 || meiosis* || molecular_function || YGL045W || 1082297	1	-0.3	-0.01	0.04	0.21
A_06_P5973	PSY2 || 14 || response to DNA damage stimulus* || molecular_function || YNL201C || 1082298	1	-0.06	-0.15	0.06	0.08
A_06_P1520	SLM6 || 2 || || || YBR266C || 1082299	1	1.08	1.39	1.77	1.72
A_06_P3439	CRM1 || 7 || transport* || binding* || YGR218W || 1082300	1	0.06	0.03	1.02	1.04
A_06_P4106	ALY2 || 10 || biological_process || cyclin binding || YJL084C || 1082301	1	0.2	0.26	0.44	0.49
A_06_P6848	RLM1 || 16 || transcription* || DNA binding* || YPL089C || 1082302	1	0.48	0.07	-0.16	-0.33
A_06_P1277	|| 2 || phospholipid metabolic process || molecular_function || YBR030W || 1082303	1	0.32	-0.16		-0.81
A_06_P4421	URB1 || 11 || rRNA processing* || molecular_function || YKL014C || 1082304	1	-1.45	-1.18	-1.11	-0.86
A_06_P4533	|| 11 || biological_process || molecular_function || YKL121W || 1082305	1	0.56	0.67		0.37
A_06_P1702	TRX3 || 3 || transport* || thiol-disulfide exchange intermediate activity || YCR083W || 1082306	1	1.11	1.12	0.8	1
A_06_P7003	SRP68 || 16 || protein targeting to ER* || RNA binding* || YPL243W || 1082308	1	-0.32	-0.37	-0.53	-0.39
A_06_P1632	ADP1 || 3 || transport || nucleotide binding* || YCR011C || 1082309	1	0.5	0.52	0.57	0.49
A_06_P6976	|| 16 || biological_process* || molecular_function || YPL216W || 1082311	1	-1.45	-1.14
A_06_P3640	HTD2 || 8 || fatty acid biosynthetic process || 3-hydroxyacyl-[acyl-carrier-protein] dehydratase activity || YHR067W || 1082313	1	0.47	-0.15		-0.56
A_06_P3413	TDH3 || 7 || glycolysis* || oxidoreductase activity* || YGR192C || 1082314	1	0.4	0.6	1.17	1.58
A_06_P3101	|| 7 || biological_process || molecular_function || YGL146C || 1082315	1	1.92	1.99		2.1
A_06_P3108	PEX14 || 7 || transport* || protein binding, bridging || YGL153W || 1082317	1	0.67	0.49	-0.18	-0.13
A_06_P3923	AYR1 || 9 || metabolic process* || oxidoreductase activity* || YIL124W || 1082318	1	2.52	2.17	2.37	2.26
A_06_P3225	TFG2 || 7 || transcription* || nucleotide binding* || YGR005C || 1082319	1	-0.59	-0.43	-1.12	-1.07
A_06_P6156	MVD1 || 14 || lipid biosynthetic process* || ATP binding* || YNR043W || 1082320	1	-0.56	-0.61	-1.21	-1
A_06_P6352	|| 15 || biological_process || molecular_function || YOL159C || 1082321	1	0.54	0.41		0.45
A_06_P6893	ODC1 || 16 || transport* || transporter activity* || YPL134C || 1082322	1	1.36	1.72	0.87	0.84
A_06_P4814	NOC3 || 12 || cell cycle* || protein binding* || YLR002C || 1082323	1	-0.52	-0.71	-0.71	-0.58
A_06_P2677	RSM18 || 5 || translation || structural constituent of ribosome || YER050C || 1082324	1	-0.71	-0.33	-1.54	-1.15
A_06_P2578	RAD23 || 5 || response to DNA damage stimulus* || protein binding, bridging* || YEL037C || 1082325	1	-0.82	-0.88	-0.76	-1.07
A_06_P1774	MRP10 || 4 || translation || structural constituent of ribosome || YDL045W-A || 1082326	1	-0.3	-0.59
A_06_P2135	EKI1 || 4 || phosphatidylethanolamine biosynthetic process || transferase activity* || YDR147W || 1082327	1	-0.59	-0.48		-0.42
A_06_P6287	RFC4 || 15 || cell cycle* || nucleotide binding* || YOL094C || 1082328	1	-0.45	-0.23		0.08
A_06_P2191	RAV2 || 4 || transport* || molecular_function || YDR202C || 1082329	1	0.3	0.47	0.21	0.28
A_06_P4837	SNF7 || 12 || transport* || protein binding || YLR025W || 1082330	1	-0.24	-0.3	-0.61	-0.74
A_06_P3116	YIP5 || 7 || vesicle-mediated transport || Rab GTPase binding || YGL161C || 1082331	1	0.14	0.26	0.35	0.29
A_06_P4025	SYS1 || 10 || transport* || molecular_function || YJL004C || 1082332	1	-0.05	0.2	0.57	0.61
A_06_P3002	ALG13 || 7 || carbohydrate metabolic process* || transferase activity* || YGL047W || 1082333	1	-0.06	-0.23	-0.2	-0.24
A_06_P3493	SLH1 || 7 || regulation of translation* || nucleotide binding* || YGR271W || 1082334	1	-0.34	-0.2	-0.01	0.26
A_06_P5274	|| 12 || response to drug || molecular_function || YLR455W || 1082335	1	-0.17	-0.48	-0.64	-0.67
A_06_P4801	|| 12 || response to toxin* || molecular_function* || YLL056C || 1082336	1	0.76	1.04	1.42	1.36
A_06_P5266	VMA6 || 12 || transport* || hydrolase activity* || YLR447C || 1082337	1	-0.74	-0.56	-0.18	-0.06
A_06_P6278	ADH1 || 15 || NADH oxidation* || metal ion binding* || YOL086C || 1082338	1	-2.3	-2.2	-2.43	-2.32
A_06_P5666	TAF7 || 13 || transcription* || transcription factor activity* || YMR227C || 1082339	1	-0.68	-0.6		-0.94
A_06_P3707	ECM14 || 8 || proteolysis* || hydrolase activity* || YHR132C || 1082340	1	-0.17	-0.23	0.49	0.27
A_06_P4634	|| 11 || biological_process* || molecular_function* || YKL222C || 1082341	1	0.44	0.46	0.88	0.71
A_06_P5944	APC1 || 14 || cell cycle* || protein binding* || YNL172W || 1082342	1	0.29	0.52	0.28	0.17
A_06_P1459	|| 2 || || || YBR206W || 1082343	1	-0.02	-0.31	-0.24	-0.26
A_06_P1246	|| 2 || biological_process || molecular_function* || YBL112C || 1082344	1	0.88	1.22	-0.04	0.03
A_06_P5288	|| 13 || biological_process || molecular_function || YML002W || 1082345	1	0.73	0.46		0.34
A_06_P4223	ECM25 || 10 || response to drug* || molecular_function || YJL201W || 1082346	1	-0.34	-0.25		-0.77
A_06_P3032	HNM1 || 7 || transport* || amino acid transmembrane transporter activity* || YGL077C || 1082347	1	0.96	1.16	-0.11	0.1
A_06_P1779	|| 4 || || || YDL050C || 1082348	1	1.28	0.74		0.94
A_06_P2620	|| 5 || || || YEL075W-A || 1082350	1	1.31	0.97	1.19	1.06
A_06_P7229	SEC23 || 16 || transport* || metal ion binding* || YPR181C || 1082351	1	1.1	0.83	0.59	0.56
A_06_P1444	RPL21A || 2 || translation || structural constituent of ribosome || YBR191W || 1082352	1	-0.3	-0.48	-0.19	-0.2
A_06_P2239	|| 4 || || || YDR250C || 1082353	1		0.44
A_06_P4154	MRS3 || 10 || transport* || binding* || YJL133W || 1082354	1	0.04	-0.27		0.14
A_06_P2810	PDA1 || 5 || metabolic process* || oxidoreductase activity* || YER178W || 1082355	1	0.87	0.76	0.42	0.38
A_06_P4010	MGA2 || 9 || positive regulation of transcription from RNA polymerase II promoter* || transcription activator activity || YIR033W || 1082356	1	1.62	1.54	1.92	1.67
A_06_P2376	NKP1 || 4 || biological_process* || molecular_function || YDR383C || 1082357	1	-0.04	0.04	-0.35	-0.09
A_06_P2767	|| 5 || biological_process || molecular_function || YER134C || 1082358	1	-0.33	-0.14	-0.49	-0.4
A_06_P4038	|| 10 || biological_process || molecular_function || YJL016W || 1082359	1	-0.11	-0.23	1.11	0.82
A_06_P6480	|| 15 || biological_process || molecular_function || YOR118W || 1082360	1	0.34	0.4	0.32	0.37
A_06_P3096	HUL5 || 7 || ubiquitin cycle* || ligase activity* || YGL141W || 1082362	1	0.03	-0.06	0.84	0.5
A_06_P6502	SFL1 || 15 || transcription* || DNA binding* || YOR140W || 1082363	1	2.25	1.58		1.96
A_06_P5738	PRC1 || 13 || proteolysis* || hydrolase activity* || YMR297W || 1082364	1	2.84	2.93	2.04	2.21
A_06_P1252	RCR1 || 2 || cell wall organization and biogenesis* || molecular_function || YBR005W || 1082365	1	0.42	0.26	0.47	0.49
A_06_P2654	CHZ1 || 5 || chromatin remodeling || histone binding || YER030W || 1082366	1	-0.14	0.56	-0.19	-0.01
A_06_P3107	|| 7 || || || YGL152C || 1082367	1	1.24	1.36		1.87
A_06_P3734	LIN1 || 8 || biological_process || protein binding || YHR156C || 1082368	1	-1.1	-0.98		-0.53
A_06_P6674	HSD1 || 15 || biological_process* || molecular_function* || YOR311C || 1082369	1	0.42	0.47	0.44	0.6
A_06_P1261	|| 2 || biological_process* || molecular_function* || YBR014C || 1082370	1	0.68	0.52	1.03	0.78
A_06_P5405	CTK3 || 13 || protein amino acid phosphorylation* || cyclin-dependent protein kinase activity || YML112W || 1082371	1	-0.47	-0.71		-0.84
A_06_P3200	RTF1 || 7 || transcription* || RNA polymerase II transcription elongation factor activity || YGL244W || 1082372	1	-0.97	-0.85	-1.73	-1.62
A_06_P6705	RPA190 || 15 || transcription* || transferase activity* || YOR341W || 1082373	1	-1.56	-1.13	-0.8	-0.72
A_06_P6492	ORT1 || 15 || transport* || binding* || YOR130C || 1082374	1	-0.93	-1.09	-0.42	-0.39
A_06_P7118	NOT5 || 16 || transcription* || ubiquitin-protein ligase activity* || YPR072W || 1082375	1	-0.08	-0.21	-0.25	-0.18
A_06_P6525	DDP1 || 15 || diadenosine polyphosphate metabolic process || hydrolase activity* || YOR163W || 1082376	1	-0.95	-1.3	-1.45	-1.46
A_06_P1912	DLD2 || 4 || electron transport* || oxidoreductase activity* || YDL178W || 1082377	1	-0.74	-0.55	-0.95	-0.97
A_06_P5309	OST6 || 13 || protein complex assembly* || transferase activity* || YML019W || 1082378	1	0.38	0.7	0.8	0.58
A_06_P4221	MBB1 || 10 || || || YJL199C || 1082379	1	1.01	0.77	1.46	1.27
A_06_P7222	|| 16 || biological_process || molecular_function || YPR174C || 1082380	1	-0.11	-0.22	-0.18	0.25
A_06_P4193	|| 10 || biological_process || molecular_function || YJL171C || 1082381	1	-0.63	-0.58	-0.72	-0.65
A_06_P3589	DED81 || 8 || translation* || nucleotide binding* || YHR019C || 1082382	1	-0.13	-0.43	0.5	0.49
A_06_P1859	VCX1 || 4 || transport* || metal ion binding* || YDL128W || 1082383	1	1.64	1.87	0.97	0.92
A_06_P6651	SNF2 || 15 || transcription* || nucleotide binding* || YOR290C || 1082384	1	0.56	0.22	0.11	0.05
A_06_P6734	MRS6 || 15 || intracellular protein transport* || GTPase activator activity* || YOR370C || 1082385	1	-0.29	-0.03	0.29	0.41
A_06_P4011	LYS1 || 9 || electron transport* || oxidoreductase activity* || YIR034C || 1082386	1	-1.01	-1.14	-0.81	-0.74
A_06_P3224	PEX31 || 7 || peroxisome organization and biogenesis || molecular_function || YGR004W || 1082387	1	0.5	0.44	0.86	0.55
A_06_P3935	OM45 || 9 || biological_process || molecular_function || YIL136W || 1082389	1	0.9	1.38	0.29	0.64
A_06_P2550	GLC3 || 5 || carbohydrate metabolic process* || transferase activity* || YEL011W || 1082390	1	2.26	2.51	2.92	2.83
A_06_P1381	OPY1 || 2 || conjugation with cellular fusion || molecular_function || YBR129C || 1082391	1	0.63	0.69	0.32	0.33
A_06_P6991	FAS2 || 16 || metabolic process* || transferase activity* || YPL231W || 1082392	1	1.4	1.13	0.54	0.71
A_06_P3699	NDT80 || 8 || transcription* || DNA binding* || YHR124W || 1082393	1	-0.53	-0.55	-0.87	-0.63
A_06_P6528	SWT1 || 15 || transcription* || molecular_function || YOR166C || 1082394	1	-0.72	-0.9	-0.63	-0.73
A_06_P1195	PRX1 || 2 || response to oxidative stress* || oxidoreductase activity* || YBL064C || 1082395	1	1.27	1.01	0.92	0.92
A_06_P5656	GUA1 || 13 || biosynthetic process* || nucleotide binding* || YMR217W || 1082396	1	-1.54	-1.56	-1.23	-1.07
A_06_P7172	YLH47 || 16 || protein insertion into mitochondrial membrane || molecular_function || YPR125W || 1082397	1	-1.73	-1.98	-2.31	-2.37
A_06_P2428	PPM1 || 4 || C-terminal protein amino acid methylation || transferase activity* || YDR435C || 1082398	1	0.39	0.26	1.24	1.21
A_06_P2909	CMK1 || 6 || protein amino acid phosphorylation* || nucleotide binding* || YFR014C || 1082399	1	0.69	0.82	0.54	0.59
A_06_P6050	CAF120 || 14 || regulation of transcription from RNA polymerase II promoter || molecular_function || YNL278W || 1082400	1	0.55	0.41	0.56	0.69
A_06_P6449	YVC1 || 15 || transport* || calcium ion binding* || YOR087W || 1082401	1	-0.51	-0.51		-0.72
A_06_P2458	RMT2 || 4 || ribosome biogenesis and assembly* || transferase activity* || YDR465C || 1082402	1	-1.74	-1.63		-1.8
A_06_P5039	|| 12 || biological_process || molecular_function || YLR225C || 1082403	1	-1.44	-1.38	-1.01	-1.06
A_06_P4954	RRN5 || 12 || transcription* || RNA polymerase I transcription factor activity* || YLR141W || 1082404	1	0.84	0.58		0.52
A_06_P6063	MID1 || 14 || calcium ion transport || calcium ion binding* || YNL291C || 1082405	1	-0.38	-0.4		0.18
A_06_P6978	SAR1 || 16 || transport* || nucleotide binding* || YPL218W || 1082406	1	1.32	1.52	1.35	1.39
A_06_P1272	OLA1 || 2 || ATP catabolic process || nucleotide binding* || YBR025C || 1082407	1	-0.82	-0.58	0.66	0.8
A_06_P2799	BCK2 || 5 || G1/S transition of mitotic cell cycle* || molecular_function || YER167W || 1082408	1	0.69	0.48	0.62	0.48
A_06_P3081	SCS3 || 7 || phospholipid biosynthetic process* || molecular_function || YGL126W || 1082409	1	1.14	0.67	0.47	0.47
A_06_P4683	|| 11 || biological_process || molecular_function || YKR045C || 1082410	1	1.15	1.48		1.75
A_06_P1227	|| 2 || || || YBL094C || 1082411	1		0.6
A_06_P5624	|| 13 || biological_process || molecular_function || YMR187C || 1082412	1	-1.19	-1.04
A_06_P6919	CDC60 || 16 || translation* || nucleotide binding* || YPL160W || 1082413	1	-1.47	-1.51	-0.72	-0.72
A_06_P1231	BNA4 || 2 || metabolic process* || oxidoreductase activity* || YBL098W || 1082414	1	0.71	0.6	0.76	0.77
A_06_P1176	PSY4 || 2 || response to drug* || protein phosphatase regulator activity || YBL046W || 1082415	1	-0.95	-0.84	-1.01	-0.9
A_06_P6401	CKB2 || 15 || response to DNA damage stimulus* || protein kinase CK2 regulator activity || YOR039W || 1082416	1	-0.47	-0.38	-0.14	-0.23
A_06_P2930	RPL29 || 6 || translation || structural constituent of ribosome || YFR032C-A || 1082417	1	-0.33	-0.42	-0.34	-0.1
A_06_P6209	TLG2 || 15 || transport* || protein transporter activity* || YOL018C || 1082419	1	0.54	0.86	0.77	0.81
A_06_P6410	RAT1 || 15 || transcription* || hydrolase activity* || YOR048C || 1082420	1	-1.03	-1.09	-0.96	-1.18
A_06_P2961	PMC1 || 7 || transport* || nucleotide binding* || YGL006W || 1082421	1	0.92	0.76	0.99	0.92
A_06_P4020	|| 9 || biological_process || molecular_function || YIR043C || 1082422	1	4.23	4.29	3.64	3.48
A_06_P6419	SGT1 || 15 || cell cycle* || chaperone binding || YOR057W || 1082423	1	-0.38	-0.37	-0.29	-0.44
A_06_P3311	PRP31 || 7 || mRNA processing* || RNA splicing factor activity, transesterification mechanism || YGR091W || 1082425	1	-0.35	-0.22		-0.91
A_06_P3494	|| 7 || rRNA processing || molecular_function || YGR272C || 1082426	1	-1.73	-1.54
A_06_P1294	|| 2 || biological_process || molecular_function || YBR047W || 1082427	1	1.09	1.53		2.25
A_06_P4845	RSC58 || 12 || transcription* || molecular_function || YLR033W || 1082428	1	-0.64	-0.05		-0.51
A_06_P5092	YSH1 || 12 || mRNA processing* || hydrolase activity* || YLR277C || 1082429	1	0.19	0.08	0.32	0.25
A_06_P1223	MAP2 || 2 || proteolysis || hydrolase activity* || YBL091C || 1082430	1	-0.38	-0.33	-0.31	-0.42
A_06_P5444	SOK2 || 13 || transcription* || DNA binding* || YMR016C || 1082431	1	0.48	0.41		-0.09
A_06_P3722	DCD1 || 8 || nucleotide biosynthetic process* || hydrolase activity* || YHR144C || 1082432	1	-0.92	-1.03		-0.94
A_06_P2162	HMO1 || 4 || transcription* || DNA binding* || YDR174W || 1082433	1	-0.25	-0.12	0.31	0.22
A_06_P4671	DAL80 || 11 || transcription* || metal ion binding* || YKR034W || 1082434	1	-0.03	0.03
A_06_P4589	LST4 || 11 || protein transport* || protein transporter activity || YKL176C || 1082435	1	-0.29	-0.03	-0.15	-0.01
A_06_P3738	PEX18 || 8 || protein import into peroxisome matrix || protein binding || YHR160C || 1082438	1	1.55	1.56		1.75
A_06_P5117	|| 12 || cotranslational protein targeting to membrane || molecular_function || YLR301W || 1082439	1	-1.27	-0.98	-0.95	-0.76
A_06_P1993	|| 4 || || || YDR008C || 1082440	1	0.82	0.45		0.93
A_06_P5679	CUS1 || 13 || mRNA processing* || RNA binding* || YMR240C || 1082442	1	-1.09	-1.24		-1.44
A_06_P4032	RPC17 || 10 || transcription* || transferase activity* || YJL011C || 1082443	1	-0.96	-0.58
A_06_P6758	|| 15 || biological_process || molecular_function || YOR394W || 1082444	1	1.46	1.01	0.82	0.58
A_06_P6485	LEO1 || 15 || transcription* || RNA polymerase II transcription elongation factor activity || YOR123C || 1082446	1	-0.6	-0.59	-1.31	-1.38
A_06_P3526	|| 8 || biological_process* || transporter activity* || YHL008C || 1082447	1	-0.33	-0.64	1.59	1.54
A_06_P6549	TUF1 || 15 || translation* || nucleotide binding* || YOR187W || 1082448	1	-1.15	-0.6	-1.29	-1.15
A_06_P2063	RAD55 || 4 || response to DNA damage stimulus* || nucleotide binding* || YDR076W || 1082449	1	1.3	0.99		0.62
A_06_P6238	|| 15 || biological_process || molecular_function || YOL047C || 1082450	1	0.56	-0.05
A_06_P5932	CBK1 || 14 || protein amino acid phosphorylation* || nucleotide binding* || YNL161W || 1082451	1	-0.09	-0.28	0.08	-0.13
A_06_P2202	UPC2 || 4 || transcription* || metal ion binding* || YDR213W || 1082452	1	0.56	0.94		1.52
A_06_P3339	NUP57 || 7 || transport* || structural molecule activity || YGR119C || 1082454	1	-0.59	-0.17	-0.57	-0.58
A_06_P7214	MRP2 || 16 || translation || structural constituent of ribosome || YPR166C || 1082455	1	-2.11	-1.89
A_06_P1888	CLB3 || 4 || cell cycle* || cyclin-dependent protein kinase regulator activity || YDL155W || 1082456	1	-0.11	-0.21	-0.48	-0.53
A_06_P1158	|| 2 || biological_process || molecular_function || YBL029C-A || 1082457	1	0.39	-0.05	0.19	0.07
A_06_P3940	|| 9 || || || YIL141W || 1082458	1	0.96	0.98		1.45
A_06_P7020	APM1 || 16 || transport* || clathrin binding || YPL259C || 1082459	1	-0.82	-1.11	-1.08	-0.91
A_06_P4869	|| 12 || biological_process* || molecular_function* || YLR057W || 1082460	1	-0.17	0.15	-0.4	-0.09
A_06_P1018	SCEI || 17 || mRNA processing* || hydrolase activity* || Q0160 || 1082461	1	-0.04	0.41
A_06_P3099	ROG1 || 7 || lipid metabolic process* || hydrolase activity* || YGL144C || 1082462	1	0.33	0.63	0.82	0.94
A_06_P5763	ADH6 || 13 || aldehyde metabolic process* || metal ion binding* || YMR318C || 1082463	1	-1.6	-1.67	-1.12	-1.24
A_06_P4276	RAV1 || 10 || transport* || molecular_function || YJR033C || 1082464	1	0.9	0.79	0.9	0.83
A_06_P6851	SSU1 || 16 || sulfite transport || sulfite transmembrane transporter activity || YPL092W || 1082465	1	1.95	1.76	4.28	4.31
A_06_P1269	POA1 || 2 || tRNA splicing || phosphoric monoester hydrolase activity || YBR022W || 1082466	1	-0.37	0.37		0.17
A_06_P1209	|| 2 || || || YBL077W || 1082467	1	0.77	0	1.17	1.31
A_06_P2797	PAB1 || 5 || regulation of translational initiation || nucleotide binding* || YER165W || 1082468	1	-1.22	-1.05	-1.13	-0.93
A_06_P6234	NTG2 || 15 || metabolic process* || hydrolase activity* || YOL043C || 1082470	1	-0.23	-0.06	-0.49	-0.47
A_06_P2555	NPP2 || 5 || metabolic process* || hydrolase activity* || YEL016C || 1082472	1	0.35	0.46	-0.39	-0.18
A_06_P4365	CAF17 || 10 || biological_process || molecular_function || YJR122W || 1082473	1	1.13	0.94	0.42	0.15
A_06_P2332	|| 4 || translation* || nucleotide binding* || YDR341C || 1082474	1	-0.77	-0.63	0.07	-0.02
A_06_P3303	GCD2 || 7 || translation* || translation initiation factor activity* || YGR083C || 1082475	1	-0.39	-0.45		-0.57
A_06_P1636	|| 3 || biological_process || molecular_function || YCR015C || 1082476	1	-0.52	-0.8	-0.13	-0.22
A_06_P3679	GRE3 || 8 || response to stress* || oxidoreductase activity* || YHR104W || 1082477	1	0.6	0.24	0.56	0.45
A_06_P5999	JJJ1 || 14 || protein folding* || metal ion binding* || YNL227C || 1082478	1	-0.22	-0.33	0.8	-0.83
A_06_P3297	PEX8 || 7 || peroxisome organization and biogenesis* || peroxisome targeting sequence binding || YGR077C || 1082479	1	1.68	1.55	1.94	1.8
A_06_P6337	NOP8 || 15 || ribosome biogenesis and assembly* || molecular_function* || YOL144W || 1082480	1	-1.57	-1.6		-1.65
A_06_P5570	CIN4 || 13 || small GTPase mediated signal transduction* || nucleotide binding* || YMR138W || 1082481	1	-0.2	-0.39		-0.84
A_06_P3990	|| 9 || biological_process || molecular_function || YIR014W || 1082482	1	1.93	1.45	1.32	1.14
A_06_P5524	SNO1 || 13 || glutamine metabolic process* || molecular_function* || YMR095C || 1082483	1	-1.67	-2.12	0.74	0.72
A_06_P2466	PRP3 || 4 || mRNA processing* || RNA splicing factor activity, transesterification mechanism || YDR473C || 1082484	1	-0.53	-0.47	-0.81	-0.68
A_06_P5591	|| 13 || biological_process || molecular_function || YMR158C-A || 1082485	1	-0.12	0.42		-0.22
A_06_P2895	LOC1 || 6 || ribosomal large subunit biogenesis and assembly* || mRNA binding || YFR001W || 1082486	1	-0.54	0.06	-0.91	-0.72
A_06_P5330	CAT2 || 13 || transport* || transferase activity* || YML042W || 1082487	1	3.71	3.57		4.6
A_06_P6273	IRA2 || 15 || response to stress* || GTPase activator activity* || YOL081W || 1082488	1	0.93	1.05	1.67	1.49
A_06_P3134	TOS3 || 7 || protein amino acid phosphorylation* || nucleotide binding* || YGL179C || 1082489	1	0.32	0.07	0.05	-0.04
A_06_P4531	VPH2 || 11 || protein complex assembly* || molecular_function || YKL119C || 1082491	1	0.13	0.55	0.86	0.23
A_06_P2795	|| 5 || biological_process || molecular_function || YER163C || 1082492	1	-1.49	-1.7	-1.89	-2.01
A_06_P6594	MGE1 || 15 || protein folding* || unfolded protein binding* || YOR232W || 1082493	1	-1.47	-1.24	-2.29	-2.16
A_06_P5082	|| 12 || biological_process || molecular_function || YLR267W || 1082494	1	1.45	1.18	2.34	1.89
A_06_P3741	SOL3 || 8 || pentose-phosphate shunt* || hydrolase activity* || YHR163W || 1082495	1	-0.39	-0.28	-0.53	-0.59
A_06_P2833	WWM1 || 6 || biological_process || molecular_function || YFL010C || 1082496	1	-0.46	-0.6	0.53	0.41
A_06_P6601	ABP140 || 15 || actin cytoskeleton organization and biogenesis || transferase activity* || YOR239W || 1082497	1	-0.68	-0.81	-0.87	-0.84
A_06_P4774	|| 12 || biological_process* || molecular_function* || YLL029W || 1082498	1	0.5	0.71	0.49	0.32
A_06_P4591	STE3 || 11 || signal transduction* || signal transducer activity* || YKL178C || 1082499	1	-0.35	-0.71		-0.13
A_06_P6217	MIM1 || 15 || transport* || molecular_function || YOL026C || 1082500	1	0.97	0.71	1.19	1.06
A_06_P1173	ECM13 || 2 || cell wall organization and biogenesis || molecular_function || YBL043W || 1082501	1	0.26	0.13	-0.1	-0.14
A_06_P3228	STF2 || 7 || response to osmotic stress* || molecular_function || YGR008C || 1082502	1	1.35	1.69	1.69	1.89
A_06_P5694	GFD1 || 13 || transport* || molecular_function || YMR255W || 1082503	1	-1.07	-1.25	-1.67	-1.47
A_06_P1379	VMA2 || 2 || transport* || hydrolase activity* || YBR127C || 1082504	1	-0.18	-0.25	0.16	0.16
A_06_P1385	HSL7 || 2 || cell cycle* || transferase activity* || YBR133C || 1082505	1	0.76	0.54	0.12	0.04
A_06_P3881	|| 9 || || || YIL082W-A || 1082506	1	1.95	1.64		0.7
A_06_P2178	SLY1 || 4 || transport* || SNARE binding || YDR189W || 1082507	1	0.04	-0.14	-0.3	-0.4
A_06_P5258	MRPL4 || 12 || translation || structural constituent of ribosome || YLR439W || 1082508	1	-0.32	-0.68		-1
A_06_P4927	AVL9 || 12 || post-Golgi vesicle-mediated transport || molecular_function || YLR114C || 1082510	1	-1.31	-0.7		-1.23
A_06_P2948	PRE4 || 6 || ubiquitin-dependent protein catabolic process || hydrolase activity* || YFR050C || 1082511	1	-0.81	-0.8	-0.69	-0.71
A_06_P5331	RRN11 || 13 || transcription* || RNA polymerase I transcription factor activity || YML043C || 1082512	1	-1.68	-1.55		-1.76
A_06_P3887	AVT7 || 9 || transport* || transporter activity* || YIL088C || 1082513	1	0.58	0.72	0.66	0.66
A_06_P1398	MRPS9 || 2 || translation || structural constituent of ribosome || YBR146W || 1082515	1	-0.73	-0.68	-1.72	-1.73
A_06_P3784	SKN7 || 8 || transcription* || DNA binding* || YHR206W || 1082517	1	0.5	0.34	0.54	0.78
A_06_P3817	VID28 || 9 || ubiquitin cycle* || molecular_function || YIL017C || 1082519	1	1.07	1.19	1.55	1.32
A_06_P6107	|| 14 || biological_process || molecular_function* || YNL335W || 1082520	1	0.82	0.37	0.8	0.53
A_06_P5190	SUR4 || 12 || telomere maintenance* || fatty acid elongase activity || YLR372W || 1082521	1	-0.96	-0.92	-0.57	-0.7
A_06_P6872	|| 16 || metabolic process || oxidoreductase activity* || YPL113C || 1082522	1	3.03	2.99	3.18	3.15
A_06_P5237	|| 12 || biological_process || molecular_function* || YLR419W || 1082523	1	0.21	0.07	-0.06	0.03
A_06_P3031	RPL7A || 7 || translation || structural constituent of ribosome* || YGL076C || 1082524	1	-1.46	-1.49	-0.98	-0.88
A_06_P2655	YPT31 || 5 || transport* || nucleotide binding* || YER031C || 1082525	1	-0.21	-0.28	-0.73	-0.86
A_06_P3535	|| 8 || biological_process || molecular_function || YHL017W || 1082526	1	0.68	0.55		1.05
A_06_P6612	|| 15 || biological_process* || transferase activity* || YOR251C || 1082527	1	0.18	0.02	-0.01	-0.1
A_06_P3759	SVP26 || 8 || ER to Golgi vesicle-mediated transport* || protein binding || YHR181W || 1082529	1	1.32	1.33	1.29	1.22
A_06_P6272	REX4 || 15 || rRNA processing* || hydrolase activity* || YOL080C || 1082531	1	-1.77	-1.78
A_06_P2297	SRB7 || 4 || transcription* || RNA polymerase II transcription mediator activity || YDR308C || 1082532	1	-0.4	-0.59
A_06_P6845	ELP3 || 16 || transport* || transferase activity* || YPL086C || 1082533	1	-1.39	-0.99	-1.19	-0.97
A_06_P4832	YEH2 || 12 || lipid metabolic process* || hydrolase activity* || YLR020C || 1082534	1	-1.16	-0.92
A_06_P4130	PRM10 || 10 || response to pheromone* || molecular_function || YJL108C || 1082535	1	-0.9	-1.01		-1.03
A_06_P5178	DCR2 || 12 || cell cycle* || nucleotide binding* || YLR361C || 1082536	1	0.17	0.44		0.76
A_06_P7095	ATG11 || 16 || transport* || molecular_function || YPR049C || 1082537	1	0.01	-0.01	0.24	0.24
A_06_P1814	|| 4 || biological_process || molecular_function || YDL085C-A || 1082538	1	-0.71	-0.77	0.08	0.08
A_06_P4196	KRE9 || 10 || cell wall organization and biogenesis* || molecular_function || YJL174W || 1082539	1	-0.38	-0.61	-0.32	-0.71
A_06_P2334	HXT6 || 4 || transport* || transporter activity* || YDR343C || 1082540	1	5.42	5.38	5.45	5.29
A_06_P6192	IZH2 || 15 || lipid metabolic process* || metal ion binding* || YOL002C || 1082541	1	-0.42	-0.3	-0.3	-0.31
A_06_P3795	IMD2 || 8 || metabolic process* || metal ion binding* || YHR216W || 1082542	1	-0.22	1.15		1.32
A_06_P6333	ARG8 || 15 || amino acid biosynthetic process* || transferase activity* || YOL140W || 1082543	1	-0.49	-0.61	1.25	1.17
A_06_P7196	|| 16 || biological_process || molecular_function || YPR148C || 1082544	1	-0.3	-0.35	-1.35	-1.3
A_06_P2295	|| 4 || ubiquitin cycle* || protein binding || YDR306C || 1082546	1	1.31	1.3	0.72	0.83
A_06_P2624	PMI40 || 5 || carbohydrate metabolic process* || metal ion binding* || YER003C || 1082547	1	-0.61	-0.7	-0.86	-0.77
A_06_P5494	UBX4 || 13 || ubiquitin cycle* || molecular_function || YMR067C || 1082549	1	-0.89	-0.83		-1.12
A_06_P5540	|| 13 || biological_process || molecular_function || YMR111C || 1082550	1	-1.02	-0.73
A_06_P2363	CTS2 || 4 || biological_process* || molecular_function* || YDR371W || 1082551	1	0.15	0.07	0.2	0.24
A_06_P4361	ILM1 || 10 || mitochondrial genome maintenance || molecular_function || YJR118C || 1082552	1	0.34	-0.13		0.14
A_06_P4550	MRPL31 || 11 || translation || structural constituent of ribosome || YKL138C || 1082553	1	-0.83	-0.85		-1.8
A_06_P2843	SMX2 || 6 || mRNA processing* || RNA binding* || YFL017W-A || 1082554	1	-0.27	-0.53		-0.48
A_06_P6954	DDC1 || 16 || response to DNA damage stimulus* || molecular_function* || YPL194W || 1082555	1	-1.03	-0.89
A_06_P1147	POP8 || 2 || rRNA processing* || hydrolase activity* || YBL018C || 1082556	1	-0.62	-0.85	-0.71	-0.7
A_06_P5447	STB4 || 13 || biological_process* || metal ion binding* || YMR019W || 1082557	1	-0.59	-0.44	-0.34	-0.29
A_06_P5391	TSL1 || 13 || response to stress* || catalytic activity* || YML100W || 1082559	1	1.45	1.21	2.5	2.36
A_06_P5130	SPH1 || 12 || pseudohyphal growth* || actin binding* || YLR313C || 1082560	1	-1.03	-0.98
A_06_P2387	RPT3 || 4 || ubiquitin-dependent protein catabolic process* || nucleotide binding* || YDR394W || 1082562	1	-1	-1.3	-1.08	-1.2
A_06_P2784	UBP3 || 5 || ubiquitin cycle* || hydrolase activity* || YER151C || 1082563	1	-1.07	-0.68		-1.31
A_06_P4073	TDH1 || 10 || glycolysis* || oxidoreductase activity* || YJL052W || 1082564	1	0.38	0.48	0.7	0.46
A_06_P5193	STP3 || 12 || biological_process || molecular_function* || YLR375W || 1082565	1	0.64	0.73	0.44	0.44
A_06_P6023	NRD1 || 14 || transcription termination from Pol II promoter, RNA polymerase(A)-independent || nucleotide binding* || YNL251C || 1082567	1	1.08	0.72	0.81	0.74
A_06_P3856	VHR1 || 9 || regulation of transcription from RNA polymerase II promoter* || DNA binding* || YIL056W || 1082568	1	-0.64	-0.63	-0.23	-0.03
A_06_P7106	ARO7 || 16 || amino acid biosynthetic process* || catalytic activity* || YPR060C || 1082569	1		-1.66
A_06_P3336	SPT6 || 7 || transcription* || RNA polymerase II transcription elongation factor activity* || YGR116W || 1082570	1	-0.04	-0.02	0.15	-0.09
A_06_P4735	PCK1 || 11 || gluconeogenesis || nucleotide binding* || YKR097W || 1082571	1	1.41	0.49
A_06_P5936	IBD2 || 14 || mitotic cell cycle spindle assembly checkpoint || molecular_function || YNL164C || 1082572	1	-0.31	-0.34	-0.15	-0.47
A_06_P2242	MET32 || 4 || transcription* || metal ion binding* || YDR253C || 1082573	1	-0.12	0.19		-1.32
A_06_P3346	|| 7 || biological_process* || molecular_function* || YGR125W || 1082574	1	0.04	-0.16	-0.38	-0.41
A_06_P7048	|| 16 || biological_process* || molecular_function* || YPR003C || 1082575	1	0.05	-0.09	0.58	0.41
A_06_P3947	RPL40A || 9 || translation* || structural constituent of ribosome* || YIL148W || 1082576	1	-0.16	-0.15	-0.03	0.03
A_06_P4986	DPH5 || 12 || metabolic process* || transferase activity* || YLR172C || 1082578	1	0.22	-0.05	0	0.1
A_06_P4433	PAN3 || 11 || DNA repair* || hydrolase activity* || YKL025C || 1082579	1	-0.2	-0.29		-0.19
A_06_P2545	YEA6 || 5 || transport* || transporter activity* || YEL006W || 1082580	1	0.69	0.42	0.24	0.19
A_06_P2517	AGE1 || 4 || transport* || metal ion binding* || YDR524C || 1082582	1	0.42	0.44		0.41
A_06_P6955	APL5 || 16 || transport* || protein binding* || YPL195W || 1082583	1	-0.34	-0.24	-0.44	-0.36
A_06_P1776	SIT4 || 4 || cell cycle* || hydrolase activity* || YDL047W || 1082584	1	1.04	0.84	0.2	0.24
A_06_P3922	SIM1 || 9 || microtubule cytoskeleton organization and biogenesis || molecular_function || YIL123W || 1082585	1	-0.26	-0.16	-0.99	-0.71
A_06_P7067	AGC1 || 16 || transport* || transporter activity* || YPR021C || 1082586	1	0.02	-0.06	-0.01	0.02
A_06_P5353	TEM1 || 13 || cell cycle* || nucleotide binding* || YML064C || 1082587	1	-0.14	-0.37		-0.35
A_06_P2885	SNZ3 || 6 || thiamin biosynthetic process* || protein binding || YFL059W || 1082588	1	-0.79	-0.23	-2.31	0.03
A_06_P4715	|| 11 || biological_process || molecular_function || YKR077W || 1082589	1	-0.53	-1.03		-0.02
A_06_P2911	|| 6 || biological_process || molecular_function || YFR016C || 1082591	1	-0.7	-0.39		-0.86
A_06_P4751	|| 12 || biological_process || molecular_function || YLL007C || 1082592	1	0.13	0.69		0.73
A_06_P4238	|| 10 || biological_process* || hydrolase activity* || YJL216C || 1082593	1	1.8	1.81	2.66	2.38
A_06_P2482	SLD5 || 4 || DNA replication* || molecular_function || YDR489W || 1082594	1	0.07	0.6		1.22
A_06_P3263	|| 7 || biological_process* || transferase activity* || YGR043C || 1082595	1	2.49	2.3	4.04	3.72
A_06_P2311	ASP1 || 4 || amino acid metabolic process* || hydrolase activity* || YDR321W || 1082596	1	-0.21	-0.21	0.16	0.1
A_06_P2599	PCM1 || 5 || carbohydrate metabolic process* || metal ion binding* || YEL058W || 1082597	1	0.35	0.31	0.23	0.15
A_06_P2060	SNF11 || 4 || transcription* || general RNA polymerase II transcription factor activity || YDR073W || 1082598	1	1.5	1.57	1.41	1.47
A_06_P1936	TRM8 || 4 || ribosome biogenesis and assembly* || transferase activity* || YDL201W || 1082599	1	-0.5	-0.57	-0.86	-0.74
A_06_P6045	TOF1 || 14 || cell cycle* || molecular_function || YNL273W || 1082600	1	-0.3	-0.43	0.1	0.15
A_06_P6456	ARF3 || 15 || transport* || nucleotide binding* || YOR094W || 1082601	1	0.2	0	-0.38	-0.31
A_06_P3075	PRP43 || 7 || ribosome biogenesis and assembly* || nucleotide binding* || YGL120C || 1082602	1	-1.53	-1.48	-1.88	-1.66
A_06_P5663	MRE11 || 13 || telomere maintenance* || hydrolase activity* || YMR224C || 1082603	1	-0.25	0.02		-0.13
A_06_P6639	HEM4 || 15 || porphyrin biosynthetic process* || lyase activity* || YOR278W || 1082604	1	0.28	0.42	0.01	0.24
A_06_P1350	|| 2 || || || YBR099C || 1082605	1	1.21	0.82	2.28	1.95
A_06_P1785	MBP1 || 4 || transcription* || DNA binding* || YDL056W || 1082606	1	-0.22	0.11	-0.47	-0.15
A_06_P2770	|| 5 || biological_process || molecular_function* || YER137C || 1082607	1	-0.68	-0.51		-0.36
A_06_P2733	UBC6 || 5 || ubiquitin cycle* || ligase activity* || YER100W || 1082608	1	-0.37	-0.28	-0.5	-0.33
A_06_P6859	ATG21 || 16 || transport* || phosphoinositide binding || YPL100W || 1082609	1	-0.13	-0.2	0.01	0.11
A_06_P4680	UTH1 || 11 || cell cycle* || molecular_function || YKR042W || 1082610	1	1.08	0.39	1.25	0.71
A_06_P4160	YUR1 || 10 || protein amino acid N-linked glycosylation* || transferase activity* || YJL139C || 1082611	1	-0.63	-0.45	-0.32	-0.53
A_06_P3363	BTN2 || 7 || intracellular protein transport* || protein binding || YGR142W || 1082612	1	-1.27	-0.98	0.24	0.2
A_06_P4822	TEN1 || 12 || telomere capping || telomeric DNA binding || YLR010C || 1082613	1	0.98	1.28		1.16
A_06_P4167	IDS2 || 10 || meiosis || molecular_function || YJL146W || 1082614	1	0.57	0.46		0.46
A_06_P4041	MPS3 || 10 || cell cycle* || molecular_function* || YJL019W || 1082615	1	-1.2	0.2		0.46
A_06_P3924	KGD1 || 9 || metabolic process* || oxidoreductase activity* || YIL125W || 1082616	1	-0.41	-0.3	0	-0.05
A_06_P3250	POP6 || 7 || rRNA processing* || hydrolase activity* || YGR030C || 1082617	1	0.34	0.56	0.64	0.76
A_06_P3514	MAL12 || 7 || metabolic process* || hydrolase activity* || YGR292W || 1082618	1	-2.89	-2.79
A_06_P1663	BUD5 || 3 || pseudohyphal growth* || guanyl-nucleotide exchange factor activity* || YCR038C || 1082619	1	1.25	1.17	1.44	1.57
A_06_P3819	FAF1 || 9 || ribosome biogenesis and assembly* || molecular_function || YIL019W || 1082621	1	-1.23	-1.15	-2.16	-1.96
A_06_P4418	CCE1 || 11 || DNA recombination || hydrolase activity* || YKL011C || 1082622	1	-0.99	-0.58
A_06_P2322	GPI8 || 4 || proteolysis* || hydrolase activity* || YDR331W || 1082623	1	-0.31	-0.27	0.36	0.19
A_06_P3488	FOL2 || 7 || folic acid and derivative biosynthetic process* || hydrolase activity* || YGR267C || 1082624	1	-0.25	-0.19	0.13	0.08
A_06_P2416	CAD1 || 4 || transcription* || DNA binding* || YDR423C || 1082626	1	0.23	-0.06		-0.17
A_06_P5229	CTR3 || 12 || transport* || copper ion binding* || YLR411W || 1082627	1	1.21	1.07		0.03
A_06_P6306	SKM1 || 15 || protein amino acid phosphorylation* || nucleotide binding* || YOL113W || 1082628	1	0.17	0.03	-0.56	-0.73
A_06_P1238	PKC1 || 2 || cell cycle* || nucleotide binding* || YBL105C || 1082629	1	0.68	0.21	0.77	0.48
A_06_P3894	PRK1 || 9 || protein amino acid phosphorylation* || nucleotide binding* || YIL095W || 1082630	1	-0.45	-0.32
A_06_P6020	RPA49 || 14 || transcription* || transferase activity* || YNL248C || 1082633	1	-1.68	-1.72	-1.52	-1.39
A_06_P3005	TYW3 || 7 || tRNA processing* || molecular_function* || YGL050W || 1082635	1	-1.07	-0.39		-1.28
A_06_P3882	|| 9 || coenzyme A biosynthetic process || phosphopantothenate--cysteine ligase activity || YIL083C || 1082636	1	-0.02	0.26	0.32	0.32
A_06_P3851	MMF1 || 9 || mitochondrial genome maintenance* || molecular_function || YIL051C || 1082639	1	-0.3	-0.67	-0.18	-0.28
A_06_P5909	SRV2 || 14 || pseudohyphal growth* || actin binding* || YNL138W || 1082640	1	0.08	0.07	-0.07	-0.09
A_06_P5101	CTS1 || 12 || metabolic process* || hydrolase activity* || YLR286C || 1082643	1	3.02	3.26	1.11	0.9
A_06_P7150	PRE2 || 16 || ubiquitin-dependent protein catabolic process || hydrolase activity* || YPR103W || 1082644	1	-1.23	-1.12	-1.05	-1.16
A_06_P5226	|| 12 || biological_process || molecular_function || YLR408C || 1082645	1	0.5	0.62		0.62
A_06_P2729	SHC1 || 5 || sporulation (sensu Fungi)* || binding* || YER096W || 1082647	1	2.45	1.92	3.31	2.87
A_06_P3094	FLC3 || 7 || transport* || FAD transmembrane transporter activity || YGL139W || 1082648	1	0.35	-0.04		0.82
A_06_P6037	IST1 || 14 || translation || molecular_function || YNL265C || 1082649	1	-0.04	-0.04	-0.51	-0.18
A_06_P2684	FCY2 || 5 || transport* || nucleobase transmembrane transporter activity* || YER056C || 1082650	1	-0.23	-0.23	0.47	0.5
A_06_P6987	ALG5 || 16 || protein amino acid N-linked glycosylation || transferase activity* || YPL227C || 1082651	1	-1.43	-1.48		-2.16
A_06_P6750	PHR1 || 15 || response to DNA damage stimulus* || nucleotide binding* || YOR386W || 1082652	1	0.66	0.66	0.81	0.81
A_06_P6136	|| 14 || || || YNR025C || 1082653	1		0.59		0.99
A_06_P1903	UGX2 || 4 || biological_process || molecular_function || YDL169C || 1082654	1	0.94	0.99	0.35	0.32
A_06_P4577	MCD4 || 11 || metabolic process* || transferase activity* || YKL165C || 1082655	1	0.19	0.18	-0.15	-0.38
A_06_P2621	|| 5 || biological_process || nucleotide binding* || YEL077C || 1082656	1	-0.06	0.15	-0.96	-0.87
A_06_P6937	CBC2 || 16 || transport* || nucleotide binding* || YPL178W || 1082657	1	-0.06	0.05	-0.29	-0.13
A_06_P6724	PDE2 || 15 || signal transduction* || hydrolase activity* || YOR360C || 1082658	1	-0.11	-0.23	-0.35	-0.2
A_06_P4900	GAA1 || 12 || GPI anchor biosynthetic process* || GPI-anchor transamidase activity || YLR088W || 1082659	1	-0.05	0.31	0.27	0.41
A_06_P5462	ARP9 || 13 || transcription* || structural molecule activity* || YMR033W || 1082660	1	-0.81	-0.77	-1.28	-1.21
A_06_P6097	FIG4 || 14 || cellular morphogenesis during conjugation with cellular fusion || hydrolase activity* || YNL325C || 1082661	1	-0.55	-0.54	-0.39	-0.4
A_06_P1156	RPL19B || 2 || translation || structural constituent of ribosome || YBL027W || 1082662	1	-0.73	-0.93	-0.87	-0.93
A_06_P1090	|| 1 || biological_process || molecular_function || YAL064W-B || 1082664	1	0.46	1.34
A_06_P1490	ABD1 || 2 || mRNA processing* || transferase activity* || YBR236C || 1082665	1	-0.64	-0.58	-0.5	-0.51
A_06_P6578	RUD3 || 15 || transport* || molecular_function || YOR216C || 1082666	1	-1.17	-1.13	-1.55	-1.41
A_06_P3641	DYS1 || 8 || hypusine biosynthetic process from peptidyl-lysine* || transferase activity* || YHR068W || 1082668	1	-0.76	-0.64	-0.11	-0.13
A_06_P3419	YPP1 || 7 || protein targeting to vacuole* || molecular_function || YGR198W || 1082669	1	0.03	0.16	0.23	0.2
A_06_P3772	MDM31 || 8 || mitochondrion organization and biogenesis* || molecular_function || YHR194W || 1082670	1	2.3	1.77	2.2	1.93
A_06_P1891	|| 4 || || || YDL158C || 1082671	1	0.03	-0.11	0.03	0.03
A_06_P2290	CFT1 || 4 || mRNA processing* || RNA binding* || YDR301W || 1082672	1	0.23	0.21	0.48	0.4
A_06_P4514	LAP4 || 11 || proteolysis* || hydrolase activity* || YKL103C || 1082673	1	-0.56	-0.78	0.11	-0.09
A_06_P7117	|| 16 || biological_process || molecular_function || YPR071W || 1082674	1	-0.69	-1.03
A_06_P2174	|| 4 || biological_process || molecular_function || YDR185C || 1082675	1	1.25	1.18		1.35
A_06_P6446	|| 15 || peroxisome organization and biogenesis || lipase activity || YOR084W || 1082676	1	2.36	1.99	2.33	2.18
A_06_P2778	FTR1 || 5 || transport* || iron ion binding* || YER145C || 1082677	1	-0.4	-0.34	-1.11	-1.24
A_06_P6531	|| 15 || || || YOR169C || 1082678	1	0.39
A_06_P5812	COG6 || 14 || transport* || molecular_function || YNL041C || 1082680	1	-0.91	-0.52		-0.24
A_06_P4867	SPT8 || 12 || transcription* || transcription cofactor activity* || YLR055C || 1082681	1	0.36	0.47		0.08
A_06_P2653	SMB1 || 5 || mRNA processing* || RNA binding* || YER029C || 1082682	1	-0.62	-0.64	-1.15	-1.31
A_06_P6134	SNF12 || 14 || transcription* || general RNA polymerase II transcription factor activity || YNR023W || 1082683	1	-0.73	-0.42	-0.88	-0.69
A_06_P2927	SMC2 || 6 || cell cycle* || nucleotide binding* || YFR031C || 1082684	1	-0.76	-0.48	-1.44	-0.97
A_06_P5515	|| 13 || biological_process || molecular_function || YMR086W || 1082685	1	0.24	0.12	0.42	0.26
A_06_P1557	RER1 || 3 || ER to Golgi vesicle-mediated transport* || molecular_function || YCL001W || 1082686	1	0.7	0.52	0.64	0.54
A_06_P3969	HXT12 || 9 || biological_process* || molecular_function* || YIL170W || 1082688	1	0.97	0.46	1.4	1.43
A_06_P3582	VPS29 || 8 || transport* || protein transporter activity || YHR012W || 1082689	1	-1.3	-1.04	-1.3	-1.12
A_06_P3539	|| 8 || biological_process* || molecular_function* || YHL021C || 1082690	1	-0.76	-1.02	-0.66	-0.78
A_06_P4189	ERG20 || 10 || lipid biosynthetic process* || transferase activity* || YJL167W || 1082691	1	0.81	0.93	-0.3	-0.01
A_06_P4264	ESS1 || 10 || mRNA processing* || isomerase activity* || YJR017C || 1082692	1	0.1	-0.24	-0.04	-0.02
A_06_P5050	|| 12 || || || YLR236C || 1082693	1	3.38	2.81	4	3.39
A_06_P3131	|| 7 || biological_process || molecular_function || YGL176C || 1082694	1	0.68	0.28	0.74	0.47
A_06_P1052	SNC1 || 1 || endocytosis* || SNAP receptor activity || YAL030W || 1082695	1	-0.09	0.11	-0.11	0
A_06_P4478	NUP100 || 11 || transport* || structural molecule activity || YKL068W || 1082696	1	-0.48	-0.64	-0.63	-0.46
A_06_P5122	UBC12 || 12 || ubiquitin cycle* || ligase activity* || YLR306W || 1082697	1	0.15	0.1		0.23
A_06_P6139	CPR8 || 14 || biological_process* || isomerase activity* || YNR028W || 1082698	1	0.66	0.76		0.35
A_06_P3484	|| 7 || biological_process || molecular_function || YGR263C || 1082699	1	0.69	0.76		1.56
A_06_P4117	BCK1 || 10 || protein amino acid phosphorylation* || nucleotide binding* || YJL095W || 1082700	1	0.26	0.09	0.37	0.28
A_06_P3808	FAA3 || 9 || metabolic process* || catalytic activity* || YIL009W || 1082703	1	1.3	1.39	1.44	1.42
A_06_P6035	YIF1 || 14 || transport* || molecular_function || YNL263C || 1082704	1	0.92	0.68	0.85	0.93
A_06_P5735	|| 13 || || || YMR294W-A || 1082705	1	0.64	-0.24
A_06_P2744	LSM4 || 5 || rRNA processing* || RNA binding* || YER112W || 1082706	1	0.04	-0.14		-0.82
A_06_P4674	CAF4 || 11 || regulation of transcription, DNA-dependent* || protein binding || YKR036C || 1082707	1	-0.53	-0.59	-0.46	-0.46
A_06_P4441	|| 11 || biological_process || molecular_function || YKL033W || 1082708	1	-0.58	-0.11		0.39
A_06_P7194	|| 16 || || || YPR146C || 1082709	1	-0.23	-0.38	-0.27	-0.28
A_06_P7221	VPS4 || 16 || transport* || nucleotide binding* || YPR173C || 1082710	1	-0.72	-0.57	-1.17	-0.97
A_06_P6239	|| 15 || biological_process || molecular_function || YOL048C || 1082711	1	1.93	1.65	1.88	1.64
A_06_P2158	SEC7 || 4 || transport* || ARF guanyl-nucleotide exchange factor activity || YDR170C || 1082712	1	-0.73	-0.54	-0.71	-0.69
A_06_P3670	|| 8 || || || YHR095W || 1082713	1	1.71	1.78
A_06_P3949	MCM10 || 9 || cell cycle* || metal ion binding* || YIL150C || 1082714	1	0.31	0.13
A_06_P6598	DFR1 || 15 || one-carbon compound metabolic process* || oxidoreductase activity* || YOR236W || 1082715	1	0.14	-0.34	-0.28	-0.58
A_06_P6929	DAP1 || 16 || regulation of ergosterol biosynthetic process || heme binding* || YPL170W || 1082716	1	0.05	-0.25	-0.23	-0.08
A_06_P5034	CCC1 || 12 || cellular iron ion homeostasis* || manganese ion transmembrane transporter activity* || YLR220W || 1082718	1	1.26	1.56	1.38	1.42
A_06_P1064	CLN3 || 1 || cell cycle* || cyclin-dependent protein kinase regulator activity || YAL040C || 1082719	1	-0.14	-0.18		-0.02
A_06_P5177	VPS38 || 12 || transport* || molecular_function || YLR360W || 1082720	1	0.74	0.72		-0.16
A_06_P1010	ATP8 || 17 || transport* || hydrogen ion transmembrane transporter activity* || Q0080 || 1082721	1	0.58	0.85	1.43	1.73
A_06_P2765	PMD1 || 5 || meiosis* || molecular_function || YER132C || 1082723	1	-0.35	-0.2	-0.39	-0.23
A_06_P1319	|| 2 || biological_process || molecular_function || YBR071W || 1082724	1	0.3	0.04	-0.22	-0.28
A_06_P6830	|| 16 || biological_process || molecular_function || YPL071C || 1082725	1	-0.47	0.22		-0.02
A_06_P5861	RHO2 || 14 || cell wall organization and biogenesis* || nucleotide binding* || YNL090W || 1082726	1	-0.27	-0.05	-0.16	-0.19
A_06_P4266	TES1 || 10 || fatty acid oxidation* || hydrolase activity* || YJR019C || 1082727	1	2.21	1.85	1.5	1.28
A_06_P6185	HXT17 || 14 || transport* || transporter activity* || YNR072W || 1082728	1	1.63	1.82	2.64	2.34
A_06_P7063	DSS4 || 16 || transport* || zinc ion binding* || YPR017C || 1082729	1	-0.93	-0.99		-1.01
A_06_P4254	|| 10 || biological_process || molecular_function || YJR008W || 1082730	1	1.59	1.74	1.82	1.66
A_06_P1709	FIG2 || 3 || response to pheromone* || molecular_function* || YCR089W || 1082731	1	1.78	1.63	0.93	1.15
A_06_P1336	IST2 || 2 || response to osmotic stress || molecular_function || YBR086C || 1082732	1	0.82	0.5	0.17	0.09
A_06_P2250	EXG2 || 4 || metabolic process* || hydrolase activity* || YDR261C || 1082733	1	-0.28	-0.67	-0.94	-0.81
A_06_P2682	GIP2 || 5 || protein amino acid dephosphorylation* || protein phosphatase regulator activity || YER054C || 1082734	1	3.62	3.56	4.39	3.91
A_06_P1332	RPL19A || 2 || translation || structural constituent of ribosome || YBR084C-A || 1082736	1	-1.14	-1.27	-1.12	-1.2
A_06_P3063	|| 7 || biological_process || molecular_function || YGL108C || 1082737	1	-0.92	0.08		-0.34
A_06_P5517	VBA1 || 13 || transport* || transporter activity* || YMR088C || 1082738	1	0.77	0.84	0.85	0.64
A_06_P2122	|| 4 || biological_process || molecular_function || YDR134C || 1082739	1	1.95	1.81	0.4	0.38
A_06_P3531	OTU2 || 8 || biological_process || molecular_function || YHL013C || 1082740	1	-0.33	-0.17		-0.62
A_06_P6256	MET22 || 15 || response to drug* || hydrolase activity* || YOL064C || 1082741	1	-0.81	-1.11	-1.33	-1.22
A_06_P2392	HPT1 || 4 || purine ribonucleoside salvage* || transferase activity* || YDR399W || 1082742	1	-2.65	-2.55	-2.2	-2.17
A_06_P1077	FLC2 || 1 || transport* || FAD transmembrane transporter activity || YAL053W || 1082743	1	0.86	0.56	0.28	0.2
A_06_P1352	FES1 || 2 || translation* || binding* || YBR101C || 1082744	1	-0.52	-0.34	-0.01	0.14
A_06_P1219	RPL23A || 2 || translation || structural constituent of ribosome || YBL087C || 1082745	1	-0.37	0.44	0.14	0.21
A_06_P1605	SPB1 || 3 || rRNA processing* || transferase activity* || YCL054W || 1082746	1	-1.25	-1.27	-1.84	-1.77
A_06_P1808	MRK1 || 4 || protein amino acid phosphorylation* || nucleotide binding* || YDL079C || 1082747	1	4.95	4.81		5.14
A_06_P5615	|| 13 || biological_process* || molecular_function || YMR178W || 1082748	1	-0.89	-0.7	-0.66	-0.5
A_06_P2837	IES1 || 6 || transcription* || molecular_function || YFL013C || 1082749	1	-0.82	-0.8	-1.16	-0.95
A_06_P2359	|| 4 || biological_process || molecular_function || YDR367W || 1082750	1	0.99	1.07		0.59
A_06_P6181	|| 14 || biological_process || molecular_function || YNR068C || 1082751	1	-1.08	-0.87	-0.25	0.06
A_06_P4056	TAD2 || 10 || tRNA processing* || hydrolase activity* || YJL035C || 1082752	1	-0.9	-0.81
A_06_P2114	SWF1 || 4 || spore wall assembly (sensu Fungi)* || transferase activity* || YDR126W || 1082753	1	-0.02	0.07
A_06_P5479	FAR3 || 13 || cell cycle* || molecular_function || YMR052W || 1082754	1	0.53	1.09		1.06
A_06_P3785	SET5 || 8 || biological_process || molecular_function || YHR207C || 1082755	1	-0.42	-0.13	-0.15	0.26
A_06_P3717	|| 8 || biological_process || molecular_function || YHR140W || 1082756	1	3.08	2.4		2.77
A_06_P2602	PRB1 || 5 || proteolysis* || hydrolase activity* || YEL060C || 1082757	1	-0.24	-0.22	-0.07	0.03
A_06_P2687	PET117 || 5 || cytochrome c oxidase complex assembly || molecular_function || YER058W || 1082758	1	-1.14	-0.85		-1.86
A_06_P7134	VPS69 || 16 || || || YPR087W || 1082759	1	1.57	0.2		0.45
A_06_P5665	|| 13 || metabolic process || oxidoreductase activity* || YMR226C || 1082760	1	-0.15	-0.4	-0.58	-0.48
A_06_P3960	|| 9 || biological_process || molecular_function || YIL161W || 1082761	1	-0.41	-0.26	-0.82	-0.55
A_06_P4016	YPS6 || 9 || biological_process* || hydrolase activity* || YIR039C || 1082762	1	1.21	0.87	0.31	0.31
A_06_P4672	OPI8 || 11 || || || YKR035C || 1082763	1	1.16	1.41		1.56
A_06_P3100	TIP20 || 7 || transport* || molecular_function || YGL145W || 1082764	1	0.02	-0.21	-0.15	-0.04
A_06_P2153	TRM82 || 4 || ribosome biogenesis and assembly* || protein binding* || YDR165W || 1082765	1	-1.4	-1.32	-0.99	-1.03
A_06_P2179	RVB1 || 4 || transcription* || nucleotide binding* || YDR190C || 1082766	1	-0.87	-0.76	-0.78	-0.6
A_06_P3070	SNF4 || 7 || transcription* || AMP-activated protein kinase activity* || YGL115W || 1082767	1	0.4	0.72	0.12	0.2
A_06_P2145	|| 4 || || || YDR157W || 1082768	1	0.42
A_06_P7104	YMC1 || 16 || transport* || binding* || YPR058W || 1082769	1	-0.85	-0.63	0.22	0.09
A_06_P5602	MLH1 || 13 || response to DNA damage stimulus* || ATP binding* || YMR167W || 1082771	1	-0.65
A_06_P5874	MET4 || 14 || transcription* || DNA binding* || YNL103W || 1082772	1	-0.02	-0.04	-0.39	-0.51
A_06_P5825	VAC7 || 14 || vacuole inheritance* || enzyme regulator activity* || YNL054W || 1082773	1	0.11	0.17	0.43	0.18
A_06_P5028	FRE1 || 12 || transport* || oxidoreductase activity* || YLR214W || 1082774	1		-2.32		-1.46
A_06_P5723	YKU70 || 13 || telomere maintenance* || DNA binding* || YMR284W || 1082775	1	-0.27	-0.14		-0.09
A_06_P1497	ALG7 || 2 || aerobic respiration* || transferase activity* || YBR243C || 1082776	1	-0.1	-0.04	-0.51	-0.32
A_06_P4074	PEP8 || 10 || transport* || protein transporter activity || YJL053W || 1082778	1	0.11	0.15	0.09	-0.01
A_06_P6717	SOG2 || 15 || cell cycle* || molecular_function || YOR353C || 1082779	1	0.31	0.27	0.57	0.36
A_06_P3355	CAF130 || 7 || transcription* || molecular_function || YGR134W || 1082780	1	1	0.77	1.5	1.18
A_06_P4594	PRS1 || 11 || histidine biosynthetic process* || transferase activity* || YKL181W || 1082781	1	-0.05	-0.17	-0.17	-0.24
A_06_P5736	|| 13 || biological_process || molecular_function || YMR295C || 1082783	1	-0.53	-0.26	-0.68	-0.44
A_06_P3826	IRR1 || 9 || cell cycle* || protein binding || YIL026C || 1082784	1	-0.82	-0.94	-1.27	-1.08
A_06_P6644	|| 15 || biological_process* || molecular_function* || YOR283W || 1082785	1	-0.23	-0.17	-0.19	-0.17
A_06_P2915	|| 6 || || || YFR020W || 1082787	1	-2.56	-2.54		-2.34
A_06_P3787	|| 8 || biological_process* || methyltransferase activity* || YHR209W || 1082788	1	0.09	0.11	-0.43	-0.22
A_06_P5128	|| 12 || biological_process || molecular_function || YLR312C || 1082789	1	2.66	2.66	3.27	3.02
A_06_P5531	|| 13 || biological_process || molecular_function || YMR102C || 1082790	1	0.99	0.63	1.28	1.23
A_06_P2859	RIM15 || 6 || regulation of transcription, DNA-dependent* || nucleotide binding* || YFL033C || 1082791	1	0.15	0.2	0.31	0.34
A_06_P7010	RPL36B || 16 || translation || RNA binding* || YPL249C-A || 1082793	1	-0.35	-0.92	-0.2	-0.42
A_06_P6811	OAZ1 || 16 || protein catabolic process || enzyme inhibitor activity || YPL052W || 1082794	1	-0.69	-0.47	-0.6	-0.66
A_06_P6865	SSE1 || 16 || telomere maintenance* || nucleotide binding* || YPL106C || 1082795	1	-2.26	-2.11	-0.79	-0.71
A_06_P3556	CBP2 || 8 || mRNA processing* || RNA splicing factor activity, transesterification mechanism || YHL038C || 1082796	1	-0.93	-0.89		-1.02
A_06_P3147	IME4 || 7 || meiosis* || transferase activity* || YGL192W || 1082797	1	0.58	0.69		0.28
A_06_P3984	PRI1 || 9 || DNA replication* || nucleotide binding* || YIR008C || 1082798	1	-0.08	-0.22		-0.26
A_06_P1926	RPL35A || 4 || translation || structural constituent of ribosome || YDL191W || 1082799	1	-0.21	-0.54	-0.3	-0.37
A_06_P4323	|| 10 || biological_process || molecular_function || YJR080C || 1082800	1	-0.49	-0.43	-1.39	-1.33
A_06_P7075	APL4 || 16 || intracellular protein transport* || binding* || YPR029C || 1082801	1	-0.4	-0.54	-0.58	-0.6
A_06_P3754	FMO1 || 8 || electron transport* || oxidoreductase activity* || YHR176W || 1082802	1	-0.46	-0.28	-1.65	-1.3
A_06_P6912	RAD53 || 16 || cell cycle* || nucleotide binding* || YPL153C || 1082803	1	-0.8	-1.29
A_06_P1564	STP22 || 3 || transport* || protein binding* || YCL008C || 1082804	1		0.18
A_06_P2980	PGD1 || 7 || transcription* || RNA polymerase II transcription mediator activity || YGL025C || 1082806	1	0.06	0.23	-0.37	-0.09
A_06_P4512	HSL1 || 11 || protein amino acid phosphorylation* || nucleotide binding* || YKL101W || 1082807	1	-1.05	-1.02	-2.21	-1.89
A_06_P6798	|| 16 || biological_process || molecular_function || YPL039W || 1082808	1	0.13	0.18	0.18	0.23
A_06_P6517	ISN1 || 15 || nucleotide metabolic process* || hydrolase activity* || YOR155C || 1082809	1	-0.7	-0.91	-0.74	-0.69
A_06_P2522	HLR1 || 4 || cell wall organization and biogenesis || molecular_function || YDR528W || 1082810	1	-0.77	-0.85	-1.36	-1.19
A_06_P6439	RTS2 || 15 || biological_process || molecular_function* || YOR077W || 1082811	1	0	0.04
A_06_P5902	TOM22 || 14 || transport* || protein transporter activity* || YNL131W || 1082812	1	-0.32	-0.11	-0.35	-0.13
A_06_P3112	|| 7 || biological_process* || catalytic activity* || YGL157W || 1082814	1	-3.05	-3.76		-2.99
A_06_P3152	MDS3 || 7 || meiosis* || molecular_function || YGL197W || 1082815	1	1.17	1.07	0.68	0.83
A_06_P2099	ALT2 || 4 || biological_process* || transferase activity* || YDR111C || 1082817	1	4.17	4.27		4.62
A_06_P1680	CTR86 || 3 || biological_process* || molecular_function || YCR054C || 1082818	1	-0.89	-0.58	0.4	0.34
A_06_P2861	MOB2 || 6 || cell cycle* || protein kinase activator activity || YFL034C-B || 1082819	1	-0.81	-0.8	-0.18	-0.81
A_06_P4820	PAM18 || 12 || transport* || unfolded protein binding* || YLR008C || 1082820	1	-1.03	-1.22	-1.32	-1.64
A_06_P5774	PET8 || 14 || transport* || binding* || YNL003C || 1082821	1	1.07	1.22	0.98	0.82
A_06_P5169	|| 12 || biological_process* || molecular_function || YLR352W || 1082822	1	1.29	0.94	1.54	1.44
A_06_P6079	MCK1 || 14 || protein amino acid phosphorylation* || nucleotide binding* || YNL307C || 1082823	1	1.7	1.29	0.4	0.21
A_06_P1446	MED8 || 2 || transcription* || DNA binding* || YBR193C || 1082825	1	0.41	0.24		0.14
A_06_P5584	YIM1 || 13 || response to DNA damage stimulus || molecular_function* || YMR152W || 1082826	1	0.59	0.6	0.99	0.91
A_06_P1666	MATALPHA1 || 3 || transcription* || DNA binding* || YCR040W || 1082827	1	0.03	0.28		0.39
A_06_P6693	SCD5 || 15 || transport* || protein binding || YOR329C || 1082828	1	0.17	0.17	0.13	0.2
A_06_P2284	HDA2 || 4 || transcription* || histone deacetylase activity || YDR295C || 1082829	1	-1.18	-1.19		-1.57
A_06_P1992	TRP1 || 4 || metabolic process* || catalytic activity* || YDR007W || 1082830	1	-0.3	-0.24
A_06_P3085	CEG1 || 7 || mRNA processing* || transferase activity* || YGL130W || 1082831	1	-0.26	-0.22	-0.41	-0.31
A_06_P5352	RPS1B || 13 || translation || structural constituent of ribosome || YML063W || 1082832	1	-0.22	-0.52	-0.36	-0.36
A_06_P3655	|| 8 || biological_process || molecular_function || YHR080C || 1082833	1	1.1	1.41	0.85	0.82
A_06_P6582	|| 15 || biological_process || molecular_function || YOR220W || 1082834	1	0.57	0.27	0.73	0.67
A_06_P6555	PEX27 || 15 || peroxisome organization and biogenesis || molecular_function || YOR193W || 1082835	1	-0.43	-0.16
A_06_P1069	GCV3 || 1 || telomere maintenance* || glycine dehydrogenase (decarboxylating) activity* || YAL044C || 1082836	1	-1.28	-1.53	-1.21	-1.1
A_06_P1122	|| 1 || biological_process || molecular_function || YAR064W || 1082837	1		0.99
A_06_P3951	|| 9 || biological_process || molecular_function || YIL152W || 1082838	1	0.38	0.21		0.01
A_06_P4027	CTK2 || 10 || protein amino acid phosphorylation* || cyclin-dependent protein kinase activity || YJL006C || 1082840	1	-0.14	-0.41	-0.22	-0.04
A_06_P2508	SLF1 || 4 || RNA processing* || RNA binding* || YDR515W || 1082841	1	-2.28	-2.13		-2.46
A_06_P5185	RPS22B || 12 || translation || structural constituent of ribosome || YLR367W || 1082842	1	0.23	0.38	0.51	0.73
A_06_P4107	EXO70 || 10 || transport* || protein binding || YJL085W || 1082845	1	0.14	0.19	-0.06	0.1
A_06_P3999	SEC11 || 9 || proteolysis* || hydrolase activity* || YIR022W || 1082846	1	1.46	1.3	1.31	1.05
A_06_P5554	PKR1 || 13 || protein complex assembly || molecular_function || YMR123W || 1082847	1	-0.41	-0.62	-0.52	-0.28
A_06_P4941	DCN1 || 12 || protein neddylation* || enzyme activator activity* || YLR128W || 1082848	1	0.11	-0.11		-0.06
A_06_P5468	SUB1 || 13 || transcription* || DNA binding* || YMR039C || 1082849	1	-1.89	-1.78	-2.57	-2.23
A_06_P5993	POP1 || 14 || rRNA processing* || hydrolase activity* || YNL221C || 1082850	1	-0.89	-0.97	-0.62	-0.79
A_06_P3365	THI4 || 7 || mitochondrial genome maintenance* || molecular_function || YGR144W || 1082851	1	0.51	0.6	1.35	1.34
A_06_P6040	LYP1 || 14 || transport* || amino acid transmembrane transporter activity* || YNL268W || 1082852	1	0.54	0.47	0.65	0.76
A_06_P1053	GIP4 || 1 || chromosome segregation* || protein phosphatase type 1 regulator activity* || YAL031C || 1082853	1	0.75	0.44	0.75	0.61
A_06_P4656	IRS4 || 11 || cell wall organization and biogenesis* || molecular_function* || YKR019C || 1082854	1	0.43	0.21	0.38	0.34
A_06_P7081	GLN1 || 16 || nitrogen compound metabolic process* || catalytic activity* || YPR035W || 1082855	1	-0.41	-0.82	-0.28	-0.2
A_06_P4963	|| 12 || || || YLR149C-A || 1082856	1	-1.44	-0.96		-0.23
A_06_P6857	MGR2 || 16 || mitochondrial genome maintenance || molecular_function || YPL098C || 1082857	1	1.09	0.78	0.7	0.63
A_06_P2847	GAT1 || 6 || transcription* || metal ion binding* || YFL021W || 1082858	1	1.87	1.35	1.36	1.18
A_06_P1392	IRA1 || 2 || regulation of small GTPase mediated signal transduction* || GTPase activator activity* || YBR140C || 1082859	1	0.91	1.17	1.65	1.65
A_06_P6113	ATO2 || 14 || nitrogen utilization* || ammonium transmembrane transporter activity || YNR002C || 1082860	1	4.65	4.1	4.92	5.07
A_06_P5704	|| 13 || biological_process || molecular_function || YMR265C || 1082862	1	-0.81	-0.54	-0.27	-0.05
[truncated: 3,629 more rows]
